# Supplementary material for: Cross-species identification of PIP5K1-, splicing- and ubiquitin-related pathways as potential targets for RB1-deficient cells
Source: PLoS Genet. 2021 Feb 16;17(2):e1009354. doi: 10.1371/journal.pgen.1009354 (PMC7909629; doi:10.1371/journal.pgen.1009354)
Supplement: S1 Table — (XLSX) [file pgen.1009354.s013.xlsx]

## Sheet: stable1
Source	Reagent ID	FBgn(s)	Gene Symbol(s)	Human ortholog(s), score>=4
TRiP	GLC01857	FBgn0016054	phr6-4	CRY1,CRY2
TRiP	JF01504	FBgn0283468	slmb	BTRC,FBXW11
TRiP	JF01557	FBgn0003862	trx	KMT2A,KMT2B
TRiP	JF01950	FBgn0010223	Galphaf	GNAL,GNAS
TRiP	HMC03244	FBgn0041194	Prat2	PPAT
TRiP	HMS02669	FBgn0004901	Prat	PPAT
TRiP	HMC03147	FBgn0039147	CG10694	RAD23A,RAD23B
TRiP	JF02845	FBgn0032859	Arpc2	ARPC2
TRiP	JF01797	FBgn0003502,FBgn0000017	Btk29A,Abl	ABL1,ABL2,BMX,BTK,ITK,TEC,TXK
TRiP	HMS00880	FBgn0265464	Traf6	TRAF6
TRiP	HMC02364	FBgn0283680	IP3K2	ITPKA,ITPKB,ITPKC
TRiP	HM04007	FBgn0010379	Akt1	AKT1,AKT2,AKT3,SGK1,SGK2
TRiP	JF02375	FBgn0285917	sbb	ZNF608,ZNF609
TRiP	HMJ24045	FBgn0030647	CG6324
TRiP	JF02007	FBgn0284230,FBgn0000370	CG46314,crc	ATF4,ATF5
TRiP	HMJ30249	FBgn0265784	CrebB	ATF1,CREB1,CREM
TRiP	HMS01555	FBgn0261560	Thor	EIF4EBP1,EIF4EBP2,EIF4EBP3
TRiP	HMJ21328	FBgn0036222	SdhAL	SDHA
TRiP	HMS01351	FBgn0038167	Lkb1	STK11
TRiP	HMJ23414	FBgn0032391	escl	EED
TRiP	JF02874	FBgn0286818	Pdi	ERP27,P4HB,PDIA2,PDIA3,PDIA4,PDILT
TRiP	HMJ22430	FBgn0035491	Dpy-30L2	DPY30
TRiP	HMJ22681	FBgn0267041,FBgn0027521,FBgn0286508	asRNA:CR45485,CG3679,Had1	CRYL1
TRiP	HMC05279	FBgn0033949	Had2	CRYL1
TRiP	HMJ21879	FBgn0042627	FASN2	FASN
TRiP	HMJ23156	FBgn0034645	ND-B12	NDUFB3
TRiP	HMC04615	FBgn0035632,FBgn0267481	Ppat-Dpck,asRNA:CR45831	COASY
TRiP	HMC04959	FBgn0003139	PpV	PPP6C
TRiP	HMJ30062	FBgn0010414	SerT	SLC6A2,SLC6A3,SLC6A4
TRiP	HMJ23554	FBgn0034009	CG8155	TBC1D25
TRiP	HMC05087	FBgn0031115	CG11710	TRIP4
TRiP	HMJ23025	FBgn0024957	Irp-1B	ACO1,IREB2
TRiP	JF02668	FBgn0040505	Alk	ALK,LTK
TRiP	JF01588	FBgn0011747	Ank	ANK1,ANK2,ANK3
TRiP	JF02080	FBgn0042085	Bap170	ARID2
TRiP	JF01708	FBgn0261823	Asx	ASXL1,ASXL2,ASXL3
TRiP	HMJ22678	FBgn0036568	ATPsynbetaL	ATP5F1B
TRiP	HMJ23357	FBgn0036814	CG14073	BCOR,BCORL1
TRiP	HMC02683	FBgn0032727	CG10623	MTR
TRiP	HMS00810	FBgn0261458	capt	CAP1,CAP2
TRiP	HMC03090	FBgn0013755	Bro	CBFB
TRiP	HMC03792	FBgn0036685	CG6664	CCDC6
TRiP	HM04024	FBgn0012058	Cdc27	CDC27
TRiP	HMS00155	FBgn0037093	Cdk12	CDK12,CDK13
TRiP	HMS00301	FBgn0262519	Mi-2	CHD3,CHD4,CHD5
TRiP	HMS01254	FBgn0266557	kis	CHD6,CHD7,CHD8,CHD9
TRiP	HMC02981	FBgn0033260	Cul4	CUL4A,CUL4B
TRiP	JF02884	FBgn0263231	bel	DDX3X,DDX3Y,DDX4
TRiP	HMS00380	FBgn0035720	CG10077	DDX17,DDX5
TRiP	JF01385	FBgn0003261,FBgn0035720,FBgn0029979	Rm62,CG10077,mahe	DDX17,DDX5
TRiP	HMJ24000	FBgn0039183	Dis3	DIS3
TRiP	HMC02396	FBgn0004926	eIF2beta	EIF2S2
TRiP	HMJ21396	FBgn0261850	Xpd	ERCC2
TRiP	HMJ23072	FBgn0033392	CG8027	GNPTAB
TRiP	HMS00562	FBgn0034417	CG15117	GUSB
TRiP	HMC05243	FBgn0270927	betaGlu	GUSB
TRiP	HM05155	FBgn0031759	lid	KDM5A,KDM5B,KDM5C,KDM5D
TRiP	HMS00575	FBgn0260749	Utx	KDM6A,KDM6B,UTY
TRiP	HMS02180	FBgn0038475	Keap1	KEAP1
TRiP	HMC03293	FBgn0036659	CG9701	GBA3,KL,KLB,LCT,LCTL
TRiP	HMJ21724	FBgn0263395	hppy	MAP4K1,MAP4K2,MAP4K3,MAP4K5
TRiP	HMS01062	FBgn0001324	kto	MED12,MED12L
TRiP	HMS01135	FBgn0034795	MED23	MED23
TRiP	HMJ30098	FBgn0032685	CG10211	MPO
TRiP	JF02135	FBgn0287210,FBgn0002914	CG46440,Myb	MYB,MYBL1,MYBL2
TRiP	JF02220	FBgn0052296	Mrtf	MRTFA,MRTFB,MYOCD
TRiP	HMC04775	FBgn0265523	Smr	NCOR1,NCOR2
TRiP	HMS01004	FBgn0039559	NSD	NSD1,NSD2,NSD3
TRiP	HMS00531	FBgn0039227	polybromo	PBRM1
TRiP	HMS00189	FBgn0262737	mub	PCBP1,PCBP2,PCBP3,PCBP4
TRiP	HMC03486	FBgn0037044,FBgn0267451	Pdss2,asRNA:CR45801	PDSS2
TRiP	HMC03330	FBgn0264326	DNApol-epsilon255	POLE
TRiP	HMS01887	FBgn0022768	Pp2C1	PPM1D
TRiP	JF03316	FBgn0260439	Pp2A-29B	PPP2R1A,PPP2R1B
TRiP	HM04072	FBgn0000382	csw	PTPN11,PTPN6
TRiP	HMC03820	FBgn0264491	how	QKI
TRiP	JF03258	FBgn0030391	Rab40	RAB40A,RAB40AL,RAB40B,RAB40C
TRiP	HMJ24125	FBgn0031319	CG4896	RBM10,RBM5,RBM6
TRiP	HMS04362	FBgn0034138	RpS15	RPS15
TRiP	HMC03548	FBgn0004867	RpS2	RPS2
TRiP	HMS02659	FBgn0026439	Eaat1	SLC1A1,SLC1A2,SLC1A3,SLC1A4,SLC1A5,SLC1A6,SLC1A7
TRiP	HMC03108	FBgn0036770	Prestin	SLC26A1,SLC26A10,SLC26A2,SLC26A3,SLC26A4,SLC26A5,SLC26A6,SLC26A7,SLC26A8,SLC26A9
TRiP	HMJ23104	FBgn0035523	Ctl1	SLC44A1,SLC44A3
TRiP	HMC05184	FBgn0259111	Ndae1	SLC4A1,SLC4A10,SLC4A11,SLC4A2,SLC4A3,SLC4A4,SLC4A5,SLC4A7,SLC4A8,SLC4A9
TRiP	HM04019	FBgn0000212	brm	SMARCA2,SMARCA4
TRiP	HMS01340	FBgn0040283	SMC1	SMC1A,SMC1B
TRiP	HMS00318	FBgn0015615	SMC3	SMC3
TRiP	HMS01956	FBgn0029976	snz	SNX13,SNX25
TRiP	JF01186	FBgn0001965	Sos	SOS1,SOS2
TRiP	HMC04657	FBgn0005613	Sox15	SOX12,SOX14,SOX15,SOX17,SOX18,SOX21,SOX3,SOX7
TRiP	HMS00276	FBgn0016977	spen	SPEN
TRiP	HMS00272	FBgn0020616	SA	STAG1,STAG2,STAG3
TRiP	HMJ21922	FBgn0043865	SA-2	STAG1,STAG2,STAG3
TRiP	HMS01390	FBgn0263933	ebi	TBL1X,TBL1XR1,TBL1Y
TRiP	HMS00128	FBgn0266711	EloC	ELOC
TRiP	HMJ23593	FBgn0031164	CG1724	TIMM17A,TIMM17B
TRiP	HMJ22102	FBgn0037307	Tim17a2	TIMM17A,TIMM17B
TRiP	JF02444	FBgn0017457	U2af38	U2AF1,U2AF1L4,U2AF1L5
TRiP	JF01599	FBgn0041781	SCAR	WASF1,WASF2,WASF3
TRiP	JF01311	FBgn0020497	emb	XPO1
TRiP	HMC03043	FBgn0004607	zfh2	ZFHX2,ZFHX3,ZFHX4
TRiP	HMC02904	FBgn0037481	MAGE	MAGEA1,MAGEA10,MAGEA11,MAGEA12,MAGEA13P,MAGEA2B,MAGEA3,MAGEA4,MAGEA6,MAGEA8,MAGEA9B,MAGEB1,MAGEB10,MAGEB16,MAGEB17,MAGEB18,MAGEB2,MAGEB3,MAGEB4,MAGEB5,MAGEB6,MAGEC1,MAGEC2,MAGEC3,MAGED1,MAGED2,MAGED4,MAGED4B,MAGEE1,MAGEE2,MAGEF1,MAGEH1,MAGEL2,NDN,NSMCE3,TRO
TRiP	HMC04776	FBgn0265598	Bx	LMO1,LMO3
TRiP	JF02172	FBgn0283471	wupA	TNNI1,TNNI2,TNNI3
TRiP	HMS01618	FBgn0265434	zip	MYH10,MYH11,MYH14,MYH9
TRiP	HMC05079	FBgn0259933,FBgn0035436	CG42456,CG12016	DPM2,NMRK1,NMRK2
TRiP	HMS00995	FBgn0039488	CG6066	NKAP,NKAPL
TRiP	JF02048	FBgn0002932,FBgn0063298	neur,asRNA:CR31429	NEURL1,NEURL1B,NEURL,NEURL3
TRiP	JF02562	FBgn0266626,FBgn0033494	asRNA:CR45133,KCNQ	KCNQ1,KCNQ2,KCNQ3,KCNQ4,KCNQ5
TRiP	JF02699	FBgn0000116,FBgn0035957	Argk,CG5144	CKB,CKM,CKMT1A,CKMT1B,CKMT2
TRiP	JF02796	FBgn0016984,FBgn0034789	sktl,PIP5K59B	PIP5K1A,PIP5K1B,PIP5K1C,PIPSL
TRiP	HMJ21546	FBgn0028491	CG2930	SLC15A1,SLC15A2,SLC15A4
TRiP	HM05132	FBgn0024194	rasp	HHAT,HHATL
TRiP	HM05146	FBgn0003117	pnr	GATA1,GATA2,GATA3,GATA4,GATA5,GATA6
TRiP	HM05188	FBgn0032209	Hand	HAND1,HAND2
TRiP	HM05221	FBgn0025741	PlexA	PLXNA1,PLXNA2,PLXNA3,PLXNA4,PLXNB1,PLXNB2,PLXNB3,PLXND1
TRiP	HMC02922	FBgn0035050	SiaT	ST6GAL1,ST6GAL2
TRiP	HMC03056	FBgn0034821	CG9876	PRRX1,PRRX2
TRiP	HMC03183	FBgn0046704	Liprin-alpha	PPFIA1,PPFIA2,PPFIA3,PPFIA4
TRiP	HMC03268	FBgn0024728	Slip1	PDZD4,PDZRN3,PDZRN4
TRiP	HMC03275	FBgn0003719	tld	BMP1,TLL1,TLL2
TRiP	HMC03346	FBgn0050438	Ugt50B3	UGT1A1,UGT1A10,UGT1A3,UGT1A4,UGT1A5,UGT1A6,UGT1A7,UGT1A8,UGT1A9,UGT2A2,UGT2A3,UGT2B10,UGT2B11,UGT2B15,UGT2B17,UGT2B28,UGT2B4,UGT2B7,UGT8
TRiP	HMC03367	FBgn0011270	Pglym87	BPGM,PGAM1,PGAM2,PGAM4
TRiP	HMS02290	FBgn0011296	l(2)efl	CRYAA,CRYAA2,CRYAB,HSPB1,HSPB2,HSPB6
TRiP	HMC03391	FBgn0010548	Aldh-III	ALDH3A1,ALDH3A2,ALDH3B1,ALDH3B2
TRiP	HMC03399	FBgn0036043	Ae2	SLC4A1,SLC4A10,SLC4A11,SLC4A2,SLC4A3,SLC4A4,SLC4A5,SLC4A7,SLC4A8,SLC4A9
TRiP	HMC03414	FBgn0032120	CG33298	ATP10A,ATP10B,ATP10D
TRiP	HMC03502	FBgn0038552	Alg1	ALG1,ALG1L,ALG1L2
TRiP	HMC03546	FBgn0267432	kl-3	DNAH5,DNAH8
TRiP	HMC03547	FBgn0039528	dsd	ATRN,ATRNL1
TRiP	HMC03566	FBgn0051116	ClC-a	CLCN1,CLCN2,CLCNKA,CLCNKB
TRiP	HMC03635	FBgn0034518,FBgn0034519	CG13430,BORCS7	BORCS7
TRiP	HMC03663	FBgn0036992	Hpd	HPD
TRiP	HMC03775	FBgn0040211	hgo	HGD
TRiP	HMC04009	FBgn0023516	Pex5	PEX5,PEX5L
TRiP	JF02773	FBgn0002938	ninaC	MYO3A,MYO3B
TRiP	HMC04208	FBgn0023441	fus	ESRP1,ESRP2
TRiP	HMC04296	FBgn0052698	CARPB	CA10,CA11
TRiP	HMC04396	FBgn0029962	CARPA	CA10,CA11
TRiP	HMC04698	FBgn0259878	Fs	FST,FSTL3
TRiP	HMC04708	FBgn0001187	Hex-C	GCK,HK1,HK2,HK3,HKDC1
TRiP	HMC04852	FBgn0265194	Trpm	TRPM1,TRPM3,TRPM4,TRPM5,TRPM6,TRPM7,TRPM8
TRiP	HMC04889	FBgn0040529	COX7A	COX7A1,COX7A2,COX7A2L,COX7A2P2
TRiP	HMC05273	FBgn0032945	CG8665	ALDH1L1,ALDH1L2
TRiP	HMC05283	FBgn0039235	CAH4	CA1,CA12,CA13,CA14,CA3,CA4,CA5A,CA5B,CA6,CA7,CA9
TRiP	HMJ02097	FBgn0014949	btn	MEOX1,MEOX2
TRiP	HMJ21019	FBgn0033174,FBgn0050502	CG11125,fa2h	ENKD1,FA2H
TRiP	HMJ21587	FBgn0010473	tutl	IGSF9,IGSF9B
TRiP	HMJ21598	FBgn0037759	CG8526	ASPG
TRiP	HMJ22305	FBgn0284250	Oaz	ZNF423,ZNF521
TRiP	HMJ22468	FBgn0030889	CG15373	CASC1
TRiP	HMJ22976	FBgn0266709	Zmynd10	ZMYND10
TRiP	HMJ23143	FBgn0033438	Mmp2	MMP14,MMP15,MMP16,MMP17,MMP24,MMP25
TRiP	HMJ23205	FBgn0259110	mmd	ADAM11,ADAM12,ADAM15,ADAM18,ADAM19,ADAM2,ADAM20,ADAM21,ADAM22,ADAM23,ADAM28,ADAM29,ADAM30,ADAM32,ADAM33,ADAM7,ADAM9,ADAMDEC1
TRiP	HMJ23601	FBgn0042137	CG18814	HPGD
TRiP	HMJ23741	FBgn0034789	PIP5K59B	PIP5K1A,PIP5K1B,PIP5K1C,PIPSL
TRiP	HMJ30061	FBgn0052669	CG32669	SLC5A12,SLC5A5,SLC5A6,SLC5A8
TRiP	HMJ30099	FBgn0263076	Klp54D	KIF12
TRiP	HMJ30194	FBgn0033241	CG2915	CPA1,CPA2,CPA3,CPA4,CPA5,CPA6,CPB1,CPB2,CPO
TRiP	HMJ30220	FBgn0050147	Hil	KY
TRiP	HMS00032	FBgn0004507	GlyP	PYGB,PYGL,PYGM
TRiP	HMS00151	FBgn0263112	Mitf	MITF,TFE3,TFEB,TFEC
TRiP	HMS00199	FBgn0034308	Naus	CTTNBP2NL
TRiP	HMS00204	FBgn0260744,FBgn0037970	Tango9,GC2	SLC25A18,SLC25A22,SLC35F6
TRiP	HMS00222	FBgn0052703	Erk7	MAPK15
TRiP	HMS00289	FBgn0066114	GlcAT-I	B3GAT1,B3GAT2,B3GAT3
TRiP	HMS00319	FBgn0033982,FBgn0027596	Cyp317a1,Kank	CYP3A4,CYP3A43,CYP3A5,CYP3A7-CYP3A51P,KANK1,KANK2,KANK3,KANK4
TRiP	HMS00386	FBgn0031322	CG5001	DNAJB1,DNAJB13,DNAJB4,DNAJB5
TRiP	HMS00387	FBgn0035957	CG5144	CKB,CKM,CKMT1A,CKMT1B,CKMT2
TRiP	HMS00463	FBgn0035375	Pgant6	GALNT10,GALNTL6
TRiP	HMS00490	FBgn0262730	dtn	TMEM132A,TMEM132B,TMEM132C,TMEM132D,TMEM132E
TRiP	HMS00518	FBgn0001941	ifc	DEGS1,DEGS2
TRiP	HMS00521	FBgn0005536	Mbs	PPP1R12A,PPP1R12B,PPP1R12C
TRiP	HMS00554	FBgn0010352	Nc73EF	DHTKD1,OGDH,OGDHL
TRiP	HMS00630	FBgn0002789	Mp20	CNN1,CNN2,CNN3,TAGLN,TAGLN2,TAGLN3
TRiP	HMS00688	FBgn0263106	DnaJ-1	DNAJB1,DNAJB13,DNAJB4,DNAJB5
TRiP	HMS00715	FBgn0035488	CG11593	ATCAY,BNIP2,BNIPL,PRUNE2
TRiP	HMS00759	FBgn0284247	ds	DCHS1,DCHS2,FAT4
TRiP	HMS00822	FBgn0267964,FBgn0000464	CG46244,Lar	PTPRD,PTPRF,PTPRS
TRiP	HMS00881	FBgn0029831	CG5966	PNLIP,PNLIPRP1,PNLIPRP2,PNLIPRP3
TRiP	HMS00934	FBgn0283531	Duox	DUOX1,DUOX2
TRiP	HMS00936	FBgn0037912,FBgn0037913	sea,fabp	FABP12,FABP3,FABP4,FABP5,FABP7,FABP9,PMP2,SLC25A1
TRiP	HMS00963	FBgn0053519	Unc-89	SPEG
TRiP	HMS01006	FBgn0035239,FBgn0035240	CG18170,CG33791	OGDH,OGDHL
TRiP	HMS01070	FBgn0083956	CG34120	ABCA1,ABCA10,ABCA12,ABCA13,ABCA2,ABCA3,ABCA4,ABCA5,ABCA6,ABCA7,ABCA8,ABCA9
TRiP	HMS01138	FBgn0031850	Tsp	COMP,THBS1,THBS2,THBS3,THBS4
TRiP	HMS01185	FBgn0003002	opa	ZIC1,ZIC2,ZIC3,ZIC4,ZIC5
TRiP	HMS01235	FBgn0260743	GC1	SLC25A18,SLC25A22
TRiP	HMS01333	FBgn0003076	Pgm1	PGM1,PGM5
TRiP	HMS01356	FBgn0264324	spg	DOCK1,DOCK2,DOCK3,DOCK4,DOCK5
TRiP	HMS01613	FBgn0004360	Wnt2	WNT2B,WNT4,WNT7A,WNT7B
TRiP	HMS01642	FBgn0261564	ReepA	REEP1,REEP2,REEP3,REEP4
TRiP	HMS01676	FBgn0003721	Tm1	TPM1,TPM2,TPM3,TPM4
TRiP	HMS01736	FBgn0263391	hts	ADD1,ADD2,ADD3
TRiP	HMS01830	FBgn0030114	CG17754	KLHL1,KLHL4,KLHL5
TRiP	HMS02000	FBgn0259108	futsch	MAP1A,MAP1B,MAP1S
TRiP	HMS02196	FBgn0039110	RanBP3	RANBP3,RANBP3L
TRiP	HMS02247	FBgn0285879	disco-r	BNC1,BNC2
TRiP	HMS02353	FBgn0025686,FBgn0267996	Amnionless,asRNA:CR46263	AMN
TRiP	HMS02462	FBgn0003028	ovo	OVOL1,OVOL2
TRiP	HMS02488	FBgn0000046	Act87E	ACTA2,ACTB,ACTBL2,ACTC1,ACTG1,ACTRT3,POTEE,POTEF,POTEI,POTEJ
TRiP	HMS02592	FBgn0030634	CG9164	WSCD1,WSCD2
TRiP	HMS02827	FBgn0003308	ry	AOX1,XDH
TRiP	HMS02871	FBgn0039184	CG6432	ACSS3
TRiP	JF01133	FBgn0265991	Zasp52	LDB3,PDLIM1,PDLIM5,PDLIM7
TRiP	JF01228	FBgn0264089	sli	SLIT1,SLIT2,SLIT3
TRiP	JF01587	FBgn0026199	myo	GDF11,MSTN
TRiP	JF01725	FBgn0050440	CG30440	MCF2,MCF2L,MCF2L2
TRiP	JF01824	FBgn0037238	CG1090	SLC24A3,SLC24A4,SLC24A5
TRiP	JF01837	FBgn0264447,FBgn0085395	asRNA:CR43865,Shawl	KCNC1,KCNC2,KCNC3,KCNC4
TRiP	JF01839	FBgn0011589	Elk	KCNH3,KCNH4,KCNH8
TRiP	JF01857	FBgn0039928	Cals	CLSTN1,CLSTN2,CLSTN3
TRiP	JF01864	FBgn0004882	orb	CPEB1
TRiP	JF01978	FBgn0000024	Ace	ACHE,BCHE
TRiP	JF01983	FBgn0025866	CalpB	CAPN1,CAPN11,CAPN12,CAPN13,CAPN14,CAPN2,CAPN3,CAPN8,CAPN9
TRiP	JF02027	FBgn0034730	ppk12	ASIC1,ASIC2,ASIC3,ASIC4,ASIC5,SCNN1B
TRiP	JF02118	FBgn0039938	Sox102F	SOX13,SOX5,SOX6
TRiP	JF02147	FBgn0040031	CG12061	SLC24A3,SLC24A4,SLC24A5
TRiP	JF02402	FBgn0015904	ara	IRX1,IRX3,IRX4,IRX5,IRX6
TRiP	JF02404	FBgn0004862	bap	NKX3-1,NKX3-2
TRiP	JF02440	FBgn0025726	unc-13	UNC13A,UNC13B,UNC13C
TRiP	JF02441	FBgn0029896	CG3168	SLC22A13,SLC22A7,SLC22A8,SV2A,SV2B,SV2C
TRiP	JF02539	FBgn0004914	Hnf4	HNF4A,HNF4G
TRiP	JF02577	FBgn0037100	CapaR	NMUR1,NMUR2
TRiP	JF02630	FBgn0039380,FBgn0265487	CG5890,mbl	KCNIP1,KCNIP2,KCNIP3,KCNIP4,MBNL1,MBNL2,MBNL3
TRiP	JF02678	FBgn0003255	rk	LGR4,LGR5,LGR6
TRiP	JF02690	FBgn0038201,FBgn0038139	PK1-R,PK2-R2	NMUR1,NMUR2
TRiP	JF02715	FBgn0032400	CG6770	NUPR1,NUPR2
TRiP	JF02906	FBgn0262476	CG43066	SLC6A15,SLC6A16,SLC6A17,SLC6A18,SLC6A19,SLC6A20
TRiP	JF02937	FBgn0013995	Calx	SLC8A1,SLC8A2,SLC8A3
TRiP	JF02965	FBgn0263220	Hk	KCNAB1,KCNAB2,KCNAB3
TRiP	JF02982	FBgn0003386	Shaw	KCNC1,KCNC2,KCNC3,KCNC4
TRiP	JF03042	FBgn0000055,FBgn0000056	Adh,Adhr	HPGD
TRiP	JF03074	FBgn0000459	disco	BNC1,BNC2
TRiP	JF03126	FBgn0039916	Ekar	GRIK1,GRIK2,GRIK3,GRIK4,GRIK5
TRiP	JF03336	FBgn0264607	CaMKII	CAMK2A,CAMK2B,CAMK2D,CAMK2G
TRiP	JF03349	FBgn0005636	nvy	CBFA2T2,CBFA2T3,RUNX1T1
TRiP	JF03391	FBgn0012051,FBgn0267535,FBgn0025866	CalpA,asRNA:CR45875,CalpB	CAPN1,CAPN11,CAPN12,CAPN13,CAPN14,CAPN2,CAPN3,CAPN8,CAPN9
TRiP	JF03404	FBgn0003975	vg	VGLL1,VGLL2,VGLL3
TRiP	JF03414	FBgn0030412	Tomosyn	STXBP5,STXBP5L
TRiP	JF03423	FBgn0031903,FBgn0264872	Wnt10,asRNA:CR44063	WNT10A,WNT10B
TRiP	JF01998	FBgn0011277,FBgn0011276	HLH4C,HLH3B	LYL1,NHLH1,NHLH2,TAL1,TAL2
TRiP	JF03269	FBgn0039269	veli	LIN7A,LIN7B,LIN7C
TRiP	JF01590	FBgn0028473	Non1	GTPBP4
TRiP	JF02942	FBgn0026086	Adar	ADARB1,ADARB2
TRiP	HMC03328	FBgn0031107	HERC2	HERC2
TRiP	HMS01980	FBgn0026179	siz	IQSEC1,IQSEC2,IQSEC3
TRiP	HMJ02087	FBgn0037098	Wnk	WNK1,WNK2,WNK3,WNK4
TRiP	HMC03971	FBgn0038079	NijC	NINJ1,NINJ2
TRiP	JF03076	FBgn0031649	hoe2	OCA2
TRiP	JF01963	FBgn0028875	nAChRalpha5	CHRFAM7A,CHRNA7
TRiP	JF02449	FBgn0026313	X11L	APBA1,APBA2,APBA3
TRiP	HMS01007	FBgn0028691	Rpn9	PSMD13
TRiP	HMJ30104	FBgn0032010	CG8086	ODF3,ODF3B,ODF3L2
TRiP	HM05121	FBgn0028292	ric8a	RIC8A,RIC8B
TRiP	HMS02409	FBgn0030704	CG15916	RBFA
TRiP	HMC03851	FBgn0031601	Dim1	TXNL4A
TRiP	HMC03390	FBgn0051729	CG31729	ATP9A,ATP9B
TRiP	HMC03584	FBgn0023507	D2hgdh	D2HGDH
TRiP	JF02429	FBgn0029131	Debcl	BOK
TRiP	HM05242	FBgn0052000	anne	ATP13A2,ATP13A3,ATP13A4,ATP13A5
TRiP	JF01107	FBgn0005666	bt	OBSCN,TTN
TRiP	HMJ21133	FBgn0033289	CG2121	UNC93A
TRiP	HMS00239	FBgn0259212	cno	AFDN
TRiP	HMC05165	FBgn0039920	CG11360	MEX3A,MEX3B,MEX3C,MEX3D
TRiP	HMC02921	FBgn0052580	Muc14A
TRiP	HM05130	FBgn0011286	RyR	RYR1,RYR2,RYR3
TRiP	HMS02357	FBgn0004858	elB	ZNF503,ZNF703
TRiP	HMC03040	FBgn0029167	Hml	FCGBP,MUC2,MUC5AC,MUC5B,MUC6,OTOG,OTOGL,SSPO,VWF
TRiP	HM04076	FBgn0028969	deltaCOP	ARCN1
TRiP	HMS00086	FBgn0004856	Bx42	SNW1
TRiP	JF01140	FBgn0002787	Rpn8	PSMD7
TRiP	HMS00096	FBgn0028688	Rpn7	PSMD6
TRiP	HMJ21252	FBgn0052654	Sec16	SEC16A,SEC16B
TRiP	JF02520	FBgn0024733	RpL10	RPL10,RPL10L
TRiP	HMS01174	FBgn0036213	RpL10Ab	RPL10A
TRiP	HMS00068	FBgn0023175	Prosalpha7	PSMA3
TRiP	HMC02350	FBgn0002626	RpL32	RPL32
TRiP	HM05099	FBgn0028968	gammaCOP	COPG1,COPG2
TRiP	HMS00967	FBgn0039857	RpL6	RPL6
TRiP	HMS00143	FBgn0015288	RpL22	RPL22,RPL22L1
TRiP	HMS01037	FBgn0038927,FBgn0266538	CG6015,CG45099	CDC40
TRiP	HMS00364	FBgn0028982	Spt6	SUPT6H
TRiP	HMS00095	FBgn0016697	Prosalpha5	PSMA5
TRiP	JF01410	FBgn0002622	RpS3	RPS3
TRiP	HMS00927	FBgn0001942	eIF4A	EIF4A1,EIF4A2
TRiP	HMS02492	FBgn0005533	RpS17	RPS17
TRiP	HMS00135	FBgn0010265	RpS13	RPS13
TRiP	HMS00635	FBgn0030136	RpS28b	RPS28
TRiP	HMC03383	FBgn0035753	RpL18	RPL18
TRiP	HMS02295	FBgn0053906,FBgn0053904,FBgn0053902,FBgn0053900,FBgn0061209,FBgn0053910,FBgn0053890,FBgn0053880,FBgn0053882,FBgn0053894,FBgn0053876,FBgn0053884,FBgn0053892,FBgn0053874,FBgn0053886,FBgn0053898,FBgn0053872,FBgn0053888,FBgn0053896,FBgn0053870,FBgn0053868,FBgn0053908,FBgn0053878	His2B:CG33906,His2B:CG33904,His2B:CG33902,His2B:CG33900,His2B:CG17949,His2B:CG33910,His2B:CG33890,His2B:CG33880,His2B:CG33882,His2B:CG33894,His2B:CG33876,His2B:CG33884,His2B:CG33892,His2B:CG33874,His2B:CG33886,His2B:CG33898,His2B:CG33872,His2B:CG33888,His2B:CG33896,His2B:CG33870,His2B:CG33868,His2B:CG33908,His2B:CG33878	H2BFM,H2BFWT,HIST1H2BA,HIST1H2BB,HIST1H2BC,HIST1H2BD,HIST1H2BG,HIST1H2BH,HIST1H2BJ,HIST1H2BK,HIST1H2BL,HIST1H2BM,HIST1H2BN,HIST1H2BO,HIST2H2BE,HIST2H2BF,HIST3H2BB,LOC102724334
TRiP	HM05216	FBgn0035294	Mfap1	MFAP1
TRiP	HMJ23875	FBgn0015818	Spx	SF3B4
TRiP	HMC04732	FBgn0265574	Cdc5	CDC5L
TRiP	HM04073	FBgn0000404	CycA	CCNA1,CCNA2,CCNB1,CCNB2
TRiP	HMJ21541	FBgn0261599	RpS29	RPS29
TRiP	HMS00528	FBgn0086895	pea	DHX15,DHX16,DHX38,DHX8
TRiP	JF01977	FBgn0023143	Uba1	UBA1,UBA6,UBA7
TRiP	HMC03931	FBgn0036733	U4-U6-60K	PRPF4
TRiP	HMC03906	FBgn0024887	kin17	KIN
TRiP	HMS00667	FBgn0033902	eIF3m	EIF3M
TRiP	HMC04370	FBgn0086444	l(2)37Cb	DHX15,DHX16,DHX38,DHX8
TRiP	JF02808	FBgn0023177,FBgn0011826,FBgn0004177,FBgn0003139	Pp4-19C,Pp2B-14D,mts,PpV	PPP2CA,PPP2CB,PPP3CA,PPP3CB,PPP3CC,PPP4C,PPP6C
TRiP	JF02276	FBgn0000426	SmF	SNRPF
TRiP	HMC05117	FBgn0263738,FBgn0263757	Ada2a,Rpb4	POLR2D,TADA2A,TADA2B
TRiP	HMS00274	FBgn0016978	snRNP-U1-70K	SNRNP70
TRiP	HMS00762	FBgn0023213	eIF4G1	EIF4G1,EIF4G3
TRiP	HMJ23439	FBgn0032800	CG10137	CEP104
TRiP	JF01883	FBgn0034913	Snap29	SNAP29
TRiP	HMC05080	FBgn0036030,FBgn0267454	CG6767,asRNA:CR45804	PRPS1,PRPS1L1,PRPS2
TRiP	HMJ22737	FBgn0036288	CG10660
TRiP	HMC04052	FBgn0036487	Prp31	PRPF31
TRiP	HMC03748	FBgn0053052	Gorab	GORAB
TRiP	HMS00526	FBgn0085436	Not1	CNOT1
TRiP	HMS03519	FBgn0029897	RpL17	RPL17,RPL17-C18orf32
TRiP	HM04060	FBgn0032388	CG6686	SART1
TRiP	HMS01994	FBgn0039566	CG4849	EFTUD2
TRiP	HMC03883	FBgn0029870	Marf	MFN1,MFN2
TRiP	HMS00614	FBgn0035162,FBgn0266694	Sf3b3,lncRNA:CR45184	SF3B3
TRiP	HMS00244	FBgn0022935	D19A
TRiP	JF02697	FBgn0024921	Tnpo	TNPO1,TNPO2
TRiP	HMC03301	FBgn0024998	CG2685	WBP11
TRiP	HMS01192	FBgn0037742	Rpt3R	PSMC4
TRiP	HMS00213	FBgn0267758,FBgn0039045	asRNA:CR46089,CG17119	CTNS
TRiP	HMS01581	FBgn0039300	RpS27	RPS27,RPS27L
TRiP	JF02267	FBgn0003165	pum	PUM1,PUM2
TRiP	HMS02637	FBgn0030563,FBgn0030538,FBgn0030566,FBgn0052601	betaNACtes2,betaNACtes1,betaNACtes4,betaNACtes3
TRiP	HMC03389	FBgn0026372	RpL23A	RPL23A
TRiP	HMS02954	FBgn0033081	geminin	GMNN,MCIDAS
TRiP	HMS01331	FBgn0036702	CG6512	AFG3L2,SPG7
TRiP	HMJ02069	FBgn0037081	barc	HTATSF1
TRiP	JF02679	FBgn0065032	Arpc3B	ARPC3
TRiP	HMS00971	FBgn0028690	Rpn5	PSMD12
TRiP	HMC05197	FBgn0085444	mute	GON4L,YY1AP1
TRiP	HMC04853	FBgn0030659	CG9215
TRiP	HMC03343	FBgn0030662	CG9220	CHSY1,CHSY3
TRiP	HMS03007	FBgn0030300	Sk1	CERK,SPHK1,SPHK2
TRiP	HMS00915	FBgn0039475	CG6277	LIPH
TRiP	HMS00150	FBgn0261933	SmD1	SNRPD1
TRiP	HMC03662	FBgn0037001	ND-39	NDUFA9
TRiP	HMS01255	FBgn0039066	EloA	ELOA,ELOA2,ELOA3,ELOA3B,ELOA3C,ELOA3D
TRiP	JF02254	FBgn0283521	lola
TRiP	HMS00052	FBgn0022942	Cbp80	NCBP1
TRiP	HMS00949	FBgn0031057	Ubqn	UBQLN1,UBQLN2,UBQLN3,UBQLN4,UBQLNL
TRiP	HM05104	FBgn0019957	ND-42	NDUFA10
TRiP	HMS00626	FBgn0033062	Ars2	SRRT
TRiP	HMC04894	FBgn0039830	ATPsynC	ATP5MC1,ATP5MC2,ATP5MC3
TRiP	HMS00271	FBgn0010408	RpS9	RPS9
TRiP	HMJ21696	FBgn0063495	GstE5	GSTT2,GSTT2B
TRiP	HMJ23125	FBgn0261808	cu	NOCT
TRiP	JF02791	FBgn0017566	ND-75	NDUFS1
TRiP	HMS00769	FBgn0033354	FANCI	FANCI
TRiP	HMJ22708	FBgn0287187	mRpS5	MRPS5
TRiP	HMC02354	FBgn0285949	RpL31	RPL31
TRiP	HMS00815	FBgn0015031	cype	COX6C
TRiP	HMS00940	FBgn0037270	eIF3f1	EIF3F
TRiP	HMS00636	FBgn0038834	RpS30	FAU
TRiP	HMS00270	FBgn0261597	RpS26	RPS26,RPS26P11
TRiP	HMS02856	FBgn0086134	Prosalpha2	PSMA2
TRiP	HMS00803	FBgn0039302	Nup358	RANBP1,RANBP2,RGPD1,RGPD2,RGPD3,RGPD4,RGPD5,RGPD6,RGPD8
TRiP	HMC03839	FBgn0261789	SmD2	SNRPD2
TRiP	HMC04875	FBgn0286831	sov
TRiP	HMS00413	FBgn0261592	RpS6	RPS6
TRiP	HMC03402	FBgn0000492	Dr	MSX1,MSX2
TRiP	HMC03856	FBgn0003638	su(w[a])	SFSWAP
TRiP	JF01373	FBgn0003884,FBgn0003885,FBgn0003886,FBgn0087040	alphaTub84B,alphaTub84D,alphaTub85E,alphaTub67C	TUBA1A,TUBA1B,TUBA1C,TUBA3C,TUBA3D,TUBA3E,TUBA4A,TUBA8,TUBAL3
TRiP	HMC05172	FBgn0004915	TfIIB	GTF2B
TRiP	HMJ21666	FBgn0005670	Cyp4d1	CYP19A1,CYP4A22,CYP4B1,CYP4F11,CYP4F12,CYP4F2,CYP4F22,CYP4F3,CYP4F8,CYP4V2,CYP4X1,CYP4Z1
TRiP	HMS02132	FBgn0005671	Vha55	ATP6V1B1,ATP6V1B2
TRiP	HMS01387	FBgn0015834	eIF3i	EIF3I
TRiP	HMS01997	FBgn0015924	crq	CD36,SCARB1,SCARB2
TRiP	HMS01078	FBgn0016120	ATPsynD	ATP5PD
TRiP	HMS02030	FBgn0016694	Pdp1	DBP,HLF,TEF
TRiP	HMC03239	FBgn0016754	sba	MBD5
TRiP	HMJ23844	FBgn0021874	Nle	NLE1
TRiP	HMC04010	FBgn0023537	CG17896	ALDH6A1
TRiP	HMC03941	FBgn0024285	Srp54	SREK1,SRSF11
TRiP	HMS01464	FBgn0024836	stan	CELSR1,CELSR2,CELSR3
TRiP	HMC04706	FBgn0025573	PpN58A	PPP1CB,PPP1CC
TRiP	HMC04014	FBgn0027088	GlyRS	GARS
TRiP	HMS00956	FBgn0027493	AdSS	ADSS,ADSSL1
TRiP	HMC04727	FBgn0028530	mTTF
TRiP	HMS01265	FBgn0028686	Rpt3	PSMC4
TRiP	HMS00533	FBgn0028692	Rpn2	PSMD1
TRiP	HMS02620	FBgn0029913	Cht11	CHI3L1,CHIT1,OVGP1
TRiP	HMC04042	FBgn0029941	CG1677	ZC3H18
TRiP	HMS00335	FBgn0031822	Phf5a	PHF5A
TRiP	HMC04557	FBgn0032261	CG6094	MRPL58
TRiP	HMS01043	FBgn0032518	RpL24	RPL24
TRiP	HMS00175	FBgn0032690	CG10333	DDX23
TRiP	HMS00960	FBgn0033473	CG12128	SPOUT1
TRiP	HMJ03118	FBgn0033491	CG18011
TRiP	HMS01445	FBgn0033668	exp
TRiP	JF02946	FBgn0034310	Nup75	NUP85
TRiP	HMJ22489	FBgn0034405	Jheh2	EPHX1
TRiP	HMS00811	FBgn0034948	PPP1R15	PPP1R15A
TRiP	HMS00584	FBgn0034976	CG4049	RAD54L2
TRiP	HMJ23750	FBgn0035355	CG16985	ACOT13
TRiP	HMS01827	FBgn0035464	PIG-B	PIGB
TRiP	HMS00383	FBgn0035713	velo	SENP6,SENP7
TRiP	HMS05365	FBgn0036007	path	SLC36A1,SLC36A2,SLC36A3,SLC36A4
TRiP	HMC03799	FBgn0036314	Sf3a2	SF3A2
TRiP	HMC03096	FBgn0036484	Pex3	PEX3
TRiP	JF03207	FBgn0036505	CG7945	BAG2
TRiP	HMS02334	FBgn0037621	M1BP
TRiP	HMC03493	FBgn0037637	IscU	ISCU
TRiP	JF02335	FBgn0037920	CG14710
TRiP	HMC04974	FBgn0038088	CG10126	CAPS,CAPSL
TRiP	HMS00809	FBgn0038576	Arp5	ACTR5
TRiP	HMJ22186	FBgn0039205	CG13623	ISCA2
TRiP	HMS01024	FBgn0041147	ida	ANAPC5
TRiP	HMC04898	FBgn0041156	exex	MNX1
TRiP	JF03172	FBgn0052600	dpr8
TRiP	HMJ21417	FBgn0053299	CG33299
TRiP	HMS00527	FBgn0061200	Nup153	NUP153
TRiP	HMS01010	FBgn0082598	akirin	AKIRIN1,AKIRIN2
TRiP	HMS02689	FBgn0250815	Jon65Aiv
TRiP	HMJ30169	FBgn0259167	CG42272
TRiP	HMS00751	FBgn0260444	Not10	CNOT10
TRiP	HMJ23769	FBgn0028537,FBgn0260954	CG31775,CG42586
TRiP	HMS01033	FBgn0261396	Rpn3	PSMD3
TRiP	HMS01474	FBgn0261938	mtRNApol	POLRMT
TRiP	HMS00385	FBgn0262647	Nup160	NUP160
TRiP	HMS00428	FBgn0263352	Unr	CSDE1
TRiP	HMC03351	FBgn0010051	Itpr	ITPR1,ITPR2,ITPR3
TRiP	HMS01490	FBgn0263289	scrib	LRRC1,SCRIB
TRiP	HMC03419	FBgn0011706	rpr
TRiP	JF03107	FBgn0024227	aurB	AURKA,AURKB,AURKC
TRiP	JF02972	FBgn0022213	Cse1	CSE1L
TRiP	HM05215	FBgn0000377	crn	CRNKL1
TRiP	HMS00255	FBgn0001491	l(1)10Bb	BUD31
TRiP	HMS00051	FBgn0263979	Caf1-55	RBBP4,RBBP7
TRiP	HMS00705	FBgn0003612	Su(var)2-10	PIAS1,PIAS2,PIAS3,PIAS4
TRiP	HMS01417	FBgn0086356	tum	RACGAP1
TRiP	HMS00243	FBgn0261437	CSN8	COPS8
TRiP	HMS01401	FBgn0011573	Cdc37	CDC37,CDC37L1
TRiP	HMS00159	FBgn0030719,FBgn0284228	eIF5,CG46312	EIF5
TRiP	HMC03910	FBgn0261065	Cpsf73	CPSF3
TRiP	HMC04534	FBgn0015621	Clp	CPSF4,CPSF4L
TRiP	HMC04045	FBgn0261792	snRNP-U1-C	SNRPC
TRiP	JF01711	FBgn0022213	Cse1	CSE1L
TRiP	HMS00791	FBgn0025637	SkpA	SKP1
TRiP	HMS01009	FBgn0037802	Sirt6	SIRT6
TRiP	GLC01719	FBgn0035026,FBgn0035027	Fcp1,CG3511	CTDP1,PPWD1
TRiP	HM05028	FBgn0041775	tral	LSM14A,LSM14B
TRiP	HMC04878	FBgn0000078	Amy-d	AMY1A,AMY1B,AMY1C,AMY2A,AMY2B
TRiP	HMC03359	FBgn0000447	Dhod	DHODH
TRiP	HMJ22845	FBgn0038519	Prx3	PRDX1,PRDX2,PRDX3,PRDX4
TRiP	HMS00661	FBgn0028685	Rpt4	PSMC6
TRiP	HMS05362	FBgn0010316	dap
TRiP	HMJ22440	FBgn0011566,FBgn0004643	Smyd3,Zw10	SMYD1,SMYD2,SMYD3,ZW10
TRiP	HMJ23391	FBgn0037063	CG9391	IMPA1,IMPA2
TRiP	HMJ22274	FBgn0035203	CG9149	ACAT2
TRiP	HM04037	FBgn0261617	nej	CREBBP,EP300
TRiP	JF02582	FBgn0005561	sv	PAX2,PAX5,PAX8
TRiP	HMS02487	FBgn0000042	Act5C	ACTA2,ACTB,ACTBL2,ACTC1,ACTG1,ACTRT3,POTEE,POTEF,POTEI,POTEJ
TRiP	GL00405	FBgn0004436	Ubc6	UBE2A,UBE2B
TRiP	JF02855	FBgn0010341,FBgn0010333,FBgn0014011	Cdc42,Rac1,Rac2	CDC42,RAC1,RAC2,RAC3,RHOG,RHOQ
TRiP	JF01255	FBgn0003371	sgg	GSK3A,GSK3B
TRiP	JF01404	FBgn0263740	eIF2gamma	EIF2S3,EIF2S3B,SUV39H1,SUV39H2
TRiP	JF01283	FBgn0264495	gpp	DOT1L
TRiP	HMC04792	FBgn0035625	Blimp-1	PRDM1,ZNF683
TRiP	JF01693	FBgn0004647	N	NOTCH1,NOTCH2,NOTCH3,NOTCH4
TRiP	HMS00398	FBgn0019972	Drice	CASP3,CASP6,CASP7
TRiP	JF02323	FBgn0000097	aop	ETV6,ETV7
TRiP	JF01265	FBgn0016917	Stat92E	STAT1,STAT5A,STAT5B,STAT6
TRiP	JF03104	FBgn0265297	pAbp	PABPC1,PABPC1L,PABPC3,PABPC4,PABPC4L,PABPC5
TRiP	JF02809	FBgn0014020	Rho1	RHOA,RHOB,RHOC
TRiP	JF01485	FBgn0003716	tkv	ACVR1,ACVR1B,ACVR1C,ACVRL1,BMPR1A,BMPR1B,TGFBR1
TRiP	JF01741	FBgn0011766	E2f1	E2F1,E2F2,E2F3,E2F4,E2F6
TRiP	JF01368	FBgn0003731	Egfr	EGFR,ERBB2,ERBB3,ERBB4
TRiP	HM05110	FBgn0004837	Su(H)	RBPJ,RBPJL
TRiP	JF01218	FBgn0000273	Pka-C1	PRKACA,PRKACB,PRKACG,PRKX
TRiP	JF02018	FBgn0029123	SoxN	SOX1,SOX12,SOX2,SOX3,SOX4
TRiP	HM04083	FBgn0005198	gig	TSC2
TRiP	HMS02257	FBgn0004656	fs(1)h	BRD2,BRD3,BRD4,BRDT
TRiP	HMS02363	FBgn0030049	Trf4-1	TENT4A,TENT4B
TRiP	JF01396	FBgn0003330	Sce	RING1,RNF2
TRiP	JF01502	FBgn0020306	dom	EP400,SRCAP
TRiP	HMC03490	FBgn0037370	CG1236	GRHPR
TRiP	JF02478	FBgn0003205	Ras85D	HRAS,KRAS,NRAS,RRAS2
TRiP	HMS00041	FBgn0034970	yki	WWTR1,YAP1
TRiP	HMS00888	FBgn0001216	Hsc70-1	HSPA1A,HSPA1B,HSPA1L,HSPA2,HSPA5,HSPA6,HSPA8
TRiP	HMC02394	FBgn0004407,FBgn0064115	DNApol-gamma35,GatC	GATC,POLG2
TRiP	HMC04181	FBgn0039015	Takl2	MAP3K7
TRiP	JF03242	FBgn0023518	trr	KMT2B,KMT2C,KMT2D
TRiP	JF01951	FBgn0023169	AMPKalpha	PRKAA1,PRKAA2
TRiP	JF01966	FBgn0261854	aPKC	PRKCI,PRKCZ
TRiP	HMS00034	FBgn0283472	S6k	RPS6KA1,RPS6KA2,RPS6KA3,RPS6KB1,RPS6KB2
TRiP	HMS00363	FBgn0011715	Snr1	SMARCB1
TRiP	HMS01350	FBgn0264691	Lst8	MLST8
TRiP	HMJ02121	FBgn0030748	Traf-like
TRiP	HM05070	FBgn0015589,FBgn0026598	Apc,Apc2	APC,APC2
TRiP	HM05073	FBgn0026598	Apc2	APC,APC2
TRiP	HMS00998	FBgn0010100	mAcon1	ACO2
TRiP	HMC03203	FBgn0037862	mAcon2	ACO2
TRiP	HMC03240	FBgn0020764	Alas	ALAS1,ALAS2,GCAT
TRiP	HMC03409	FBgn0264291	Det	BIRC5
TRiP	JF02795	FBgn0016131	Cdk4	CDK4,CDK6
TRiP	HMS02136	FBgn0261574	kug	FAT1,FAT2,FAT3
TRiP	HMS02747	FBgn0026777	Rad23	RAD23A,RAD23B
TRiP	HMC03311	FBgn0039229	Saf-B	SAFB,SAFB2,SLTM
TRiP	HMC03243	FBgn0284223,FBgn0040297	CG46307,Nhe2	SLC9A1,SLC9A2,SLC9A3,SLC9A4,SLC9A5
TRiP	HMC02409	FBgn0030345	CG1847	AIP,AIPL1
TRiP	HMS01624	FBgn0019968	Khc-73	KIF13A,KIF13B
TRiP	HMS02775	FBgn0028997	nmdyn-D7	NME7
TRiP	HMC02423	FBgn0034351	rswl	TRMT10C
TRiP	HMC03923	FBgn0037882	CG17187	DNAJC17
TRiP	HMC02419	FBgn0033507	CG12909	LYAR
TRiP	HMC03308	FBgn0037698	CG16779	ELMSAN1,TRERF1,ZNF541
TRiP	HMS00085	FBgn0015247	Diap2	BIRC2,BIRC3,BIRC7,BIRC8,NAIP,XIAP
TRiP	HMS00752	FBgn0260635	Diap1	BIRC2,BIRC3,BIRC7,XIAP
TRiP	JF01483	FBgn0003079	Raf	ARAF,BRAF,RAF1
TRiP	HMC04944	FBgn0024222	IKKbeta	CHUK,IKBKB
TRiP	HMS02006	FBgn0032210	CYLD	CYLD
TRiP	JF01402	FBgn0000629	E(z)	EZH1,EZH2
TRiP	JF01268	FBgn0004864	hop	JAK1,JAK2,JAK3,TYK2
TRiP	HMS00183	FBgn0033402	Myd88	MYD88
TRiP	JF02770	FBgn0015279	Pi3K92E	PIK3CA,PIK3CB,PIK3CD,PIK3CG
TRiP	HMS01907	FBgn0020622	Pi3K21B	PIK3R1,PIK3R2,PIK3R3
TRiP	HMS00377	FBgn0003416	sl	PLCG1,PLCG2
TRiP	JF02641	FBgn0003091	Pkc53E	PRKCA,PRKCB,PRKCG
TRiP	JF01212	FBgn0004784	inaC	PRKCA,PRKCB,PRKCG
TRiP	HM05191	FBgn0011274,FBgn0260632	Dif,dl	NFKB1,REL,RELA,RELB
TRiP	JF02825	FBgn0260632	dl	NFKB1,REL,RELA,RELB
TRiP	JF01492	FBgn0026323	Tak1	MAP3K7
TRiP	JF02513	FBgn0039044	p53	TP53,TP63,TP73
TRiP	GLC01843	FBgn0026319	Traf4	TRAF4
TRiP	JF02012	FBgn0021872	Xbp1	XBP1
TRiP	HMS01188	FBgn0086657	IKKepsilon	IKBKE,TBK1
TRiP	HMC02992	FBgn0000043	Act42A	ACTA2,ACTB,ACTBL2,ACTC1,ACTG1,ACTRT3,POTEE,POTEF,POTEI,POTEJ
TRiP	HMS00267	FBgn0025836	RhoGAP1A	ABR,BCR
TRiP	HMS02510	FBgn0003189	r	CAD,CPS1
TRiP	JF02206	FBgn0001319	kn	EBF1,EBF2,EBF3,EBF4
TRiP	JF03115	FBgn0011656	Mef2	MEF2A,MEF2B,MEF2C,MEF2D
TRiP	JF02613	FBgn0004575	Syn	SYN1,SYN2,SYN3
TRiP	HMS01099	FBgn0034013	unc-5	UNC5A,UNC5B,UNC5C,UNC5CL,UNC5D
TRiP	JF01607	FBgn0000384	cta	GNA12,GNA13,GNA14,GNA15,GNAQ,GNAT2,GNAT3
TRiP	JF01324	FBgn0037760	FBXO11	FBXO11
TRiP	HMS02362	FBgn0032938	CG8671	FAM102A,FAM102B
TRiP	JF01953	FBgn0011300	babo	ACVR1,ACVR1B,ACVR1C,ACVRL1,TGFBR1
TRiP	JF03140	FBgn0004197	Ser	JAG1,JAG2
TRiP	HMS00870	FBgn0263864	Dark	APAF1
TRiP	JF03333	FBgn0023094	cyc	ARNTL,ARNTL2
TRiP	JF02799	FBgn0010315	CycD	CCND1,CCND2,CCND3
TRiP	HMS00063	FBgn0020381	Dredd	CASP10,CASP8
TRiP	JF02473	FBgn0010382	CycE	CCNE1,CCNE2
TRiP	HM04075	FBgn0002413	dco	CSNK1A1,CSNK1D,CSNK1E,TPTEP2-CSNK1E
TRiP	JF01253	FBgn0000499	dsh	DVL1,DVL2,DVL3
TRiP	HMJ21052	FBgn0035709	eIF4E4	EIF4E,EIF4E1B
TRiP	HMS00969	FBgn0015218	eIF4E1	EIF4E,EIF4E1B
TRiP	HMJ21774	FBgn0265089	eIF4E3	EIF4E,EIF4E1B
TRiP	HMS00092	FBgn0039225	Ets96B	ETV1,ETV4,ETV5
TRiP	HMS02246	FBgn0005658	Ets65A	ERG,FEV,FLI1
TRiP	HMS03003	FBgn0261984	Ire1	ERN1,ERN2
TRiP	HMS01437	FBgn0010389	htl	FGFR1,FGFR2,FGFR3,FGFR4
TRiP	HMS02038	FBgn0285896	btl	FGFR1,FGFR2,FGFR3,FGFR4
TRiP	JF02019	FBgn0038197	foxo	FOXO1,FOXO3,FOXO4,FOXO6
TRiP	HMS00904	FBgn0021796	Tor	MTOR
TRiP	JF01744	FBgn0004859	ci	GLI1,GLI2,GLI3
TRiP	JF02105	FBgn0266411	sima	EPAS1,HIF1A,HIF3A
TRiP	HMS02273	FBgn0001248	Idh	IDH1,IDH2
TRiP	HMS01213	FBgn0010441	pll	IRAK1,IRAK2,IRAK3,IRAK4
TRiP	JF01184	FBgn0001291	Jra	JUN,JUNB,JUND
TRiP	JF01260	FBgn0000119	arr	LRP4,LRP5,LRP5L,LRP6
TRiP	JF02320	FBgn0025800	Smox	SMAD2,SMAD3,SMAD5
TRiP	JF02218	FBgn0011655	Med	SMAD4
TRiP	HMS00464	FBgn0014006	Ask1	MAP3K15,MAP3K5,MAP3K6
TRiP	HMS00742	FBgn0030018	slpr	MAP3K10,MAP3K11,MAP3K21,MAP3K9
TRiP	HM05154	FBgn0014018	Rel	NFKB1,NFKB2
TRiP	JF01855	FBgn0004509,FBgn0023179	Fur1,amon	FURIN,PCSK1,PCSK2,PCSK4,PCSK5,PCSK6,PCSK7
TRiP	HM05156	FBgn0267698	Pak	PAK1,PAK2,PAK3
TRiP	JF02807	FBgn0020386	Pdk1	PDPK1,PDPK2P
TRiP	HM05256	FBgn0042693	wrd	PPP2R5A,PPP2R5B,PPP2R5C,PPP2R5D,PPP2R5E
TRiP	JF01366	FBgn0003256	rl	MAPK1,MAPK3
TRiP	JF01274	FBgn0000229	bsk	MAPK10,MAPK8,MAPK9
TRiP	JF01433	FBgn0261524	lic	MAP2K3,MAP2K6
TRiP	JF02813	FBgn0010333,FBgn0014011,FBgn0039532,FBgn0010341	Rac1,Rac2,Mtl,Cdc42	CDC42,RAC1,RAC2,RAC3,RHOG,RHOH,RHOQ
TRiP	HMS01586	FBgn0038390	Rbf2	RB1,RBL1,RBL2
TRiP	HMS00923	FBgn0041191	Rheb	RHEB,RHEBL1
TRiP	HMS02524	FBgn0024326	Mkk4	MAP2K4
TRiP	JF03094	FBgn0003448	sna	SNAI1,SNAI2,SNAI3
TRiP	JF02363	FBgn0003444	smo	SMO
TRiP	JF01997	FBgn0261283	SREBP	SREBF1,SREBF2
TRiP	JF02740	FBgn0261456	hpo	STK3,STK4
TRiP	JF02306	FBgn0085432	pan	LEF1,TCF7,TCF7L1,TCF7L2
TRiP	HMS01110	FBgn0031461	daw	INHBC,INHBE,TGFB1
TRiP	HMS01334	FBgn0039562	Gp93	HSP90AA1,HSP90AB1,HSP90B1
TRiP	JF02003	FBgn0003900	twi	TWIST1,TWIST2
TRiP	HMS02963	FBgn0041174	Vhl	VHL,VHLL
TRiP	HMC03559	FBgn0039003	wfs1	WFS1
TRiP	JF01393	FBgn0002521	pho	YY1,YY2,ZFP42
TRiP	HM04012	FBgn0026597,FBgn0264837	Axn,asRNA:CR44045	AXIN1,AXIN2
TRiP	HMS01355	FBgn0036850	Gem2	GEMIN2
TRiP	JF02993	FBgn0017581	Lk6	MKNK1,MKNK2
TRiP	HMJ02063	FBgn0037327	PEK	EIF2AK3
TRiP	JF01453	FBgn0023076	Clk	CLOCK,NPAS2,PASD1
TRiP	HM04051	FBgn0052133	Ptip	PAXIP1
TRiP	JF01310	FBgn0086908,FBgn0264876	egg,asRNA:CR44067	SETDB1,SETDB2
TRiP	HMS00857	FBgn0037248	srl	PPARGC1A,PPARGC1B,PPRC1
TRiP	HMS00396	FBgn0030082	HP1b	CBX1,CBX3,CBX5
TRiP	HMS00278	FBgn0003607	Su(var)205	CBX1,CBX3,CBX5
TRiP	JF02109	FBgn0033010	Atf6	ATF6,ATF6B
TRiP	HMC04703	FBgn0032749	Phlpp	PHLPP1,PHLPP2
TRiP	JF01706	FBgn0020887	Su(z)12	SUZ12
TRiP	HMS01196	FBgn0264785	Hph	EGLN1,EGLN2,EGLN3
TRiP	HMS01347	FBgn0039705	Atg16	ATG16L1,ATG16L2
TRiP	JF02608	FBgn0053198	pen-2	PSENEN
TRiP	JF01087	FBgn0029840	raptor	RPTOR
TRiP	HMS02153	FBgn0029006	Smurf	ITCH,SMURF1,SMURF2,WWP2
TRiP	HMS01565	FBgn0033935	Sin1	MAPKAP1
TRiP	HMS00330	FBgn0037602	SLIRP2	SLIRP
TRiP	HMC04062	FBgn0064116,FBgn0064117	anox,SLIRP1	ACBD6,SLIRP
TRiP	HMC03050	FBgn0037135	CG7414	EIF2A
TRiP	HMC02397	FBgn0010323	Gsc	GSC
TRiP	HMJ03134	FBgn0039831	CG12054	JAZF1
TRiP	JF01370	FBgn0031006	rictor	RICTOR
TRiP	HMC03868	FBgn0039349	Ssadh	ALDH5A1
TRiP	HMC03439	FBgn0032234	gny	ALG6
TRiP	HMC03881	FBgn0286781	cass	API5
TRiP	HMC03393	FBgn0036446	CG9384	MGAT4A,MGAT4B,MGAT4D
TRiP	HMC03041	FBgn0003965	v	TDO2
TRiP	JF01625	FBgn0053208	Mical	MICAL1,MICAL2,MICAL3
TRiP	HM04061	FBgn0283469	Vps4	VPS4A,VPS4B
TRiP	JF02219	FBgn0042696	NfI	NFIA,NFIB,NFIC,NFIX
TRiP	HMS02017	FBgn0035769	CTCF	CTCF,CTCFL
TRiP	HMC04948	FBgn0035483,FBgn0035484	Mul1,CG11594	FGGY,MUL1
TRiP	HMC04854	FBgn0030800	Nprl2	NPRL2
TRiP	HMS01610	FBgn0010316	dap
TRiP	HMS03029	FBgn0001124	Got1	GOT1,GOT1L1,GOT2
TRiP	HMC04851	FBgn0265045	Strn-Mlck	MYLK
TRiP	HMS00631	FBgn0030556	mRNA-cap	RNGTT
TRiP	HM04074	FBgn0025455	CycT	CCNT1,CCNT2
TRiP	HM05027	FBgn0011202	dia	DIAPH1,DIAPH2,DIAPH3
TRiP	HMS00714	FBgn0030530	jub	AJUBA,LIMD1,WTIP
TRiP	HMC02414	FBgn0031426	CG18641	LIPI
TRiP	JF02866	FBgn0030600	hiw	MYCBP2
TRiP	JF03341	FBgn0024846,FBgn0015765	p38b,p38a	MAPK11,MAPK12,MAPK13,MAPK14
TRiP	HM05063	FBgn0010226,FBgn0003721	GstS1,Tm1	GSTM1,GSTM4,HPGDS,TPM1,TPM2,TPM3,TPM4
TRiP	JF02849	FBgn0038165	Task6	KCNK15,KCNK3,KCNK9
TRiP	JF02781	FBgn0003499	sr	EGR1,EGR2,EGR3
TRiP	HMS01958	FBgn0030964	Pvf1	PDGFA,PDGFB,VEGFA
TRiP	JF02016	FBgn0263667	Lpt	KMT2C,KMT2D
TRiP	HM05100	FBgn0027496	epsilonCOP	COPE
TRiP	JF02978	FBgn0031090,FBgn0262518,FBgn0086913	Rab35,Rab8,Rab26	RAB10,RAB13,RAB26,RAB35,RAB37,RAB8A,RAB8B
TRiP	JF02010	FBgn0031456	Tnpo-SR	TNPO3
TRiP	JF02954	FBgn0259176	bun	TSC22D1,TSC22D2,TSC22D3,TSC22D4
TRiP	HMS01243	FBgn0024234	gbb	BMP5,BMP6,BMP7,BMP8A,BMP8B
TRiP	HMS00076	FBgn0014189	Hel25E	DDX39A,DDX39B
TRiP	HMS00887	FBgn0015553	tos	EXO1
TRiP	HM05141	FBgn0283427,FBgn0042627	FASN1,FASN2	FASN
TRiP	JF02634	FBgn0028734	Fmr1	FMR1,FXR1,FXR2
TRiP	HMS00511	FBgn0037655	Kcmf1	KCMF1
TRiP	HMS00931	FBgn0034763	RYBP	RYBP,YAF2
TRiP	HMC03251	FBgn0003486	spo
TRiP	HMS00400	FBgn0004512	Mdr49	ABCB1,ABCB11,ABCB4,ABCB5
TRiP	HMS00725	FBgn0013770	Cp1	CTSL,CTSV
TRiP	HMS01448	FBgn0010241	Mdr50	ABCB1,ABCB11,ABCB4,ABCB5
TRiP	HMS00409	FBgn0004103	Pp1-87B	PPP1CA,PPP1CB,PPP1CC
TRiP	HM04057	FBgn0038049,FBgn0039531	Srlp,CG5611
TRiP	HMC03966	FBgn0022985	qkr58E-2	KHDRBS1,KHDRBS2,KHDRBS3
TRiP	HMS01604	FBgn0030674	HUWE1	HUWE1
TRiP	HMC04781	FBgn0044324	Chro
TRiP	HMS00007	FBgn0010379	Akt1	AKT1,AKT2,AKT3,SGK1,SGK2
TRiP	JF02494	FBgn0265784	CrebB	ATF1,CREB1,CREM
TRiP	HMC03299	FBgn0032727	CG10623	MTR
TRiP	HMC03814	FBgn0012058	Cdc27	CDC27
TRiP	HMS00144	FBgn0003261	Rm62	DDX17,DDX5
TRiP	HMJ21798	FBgn0038475	Keap1	KEAP1
TRiP	HMS01921	FBgn0260439	Pp2A-29B	PPP2R1A,PPP2R1B
TRiP	HMJ23142	FBgn0030391	Rab40	RAB40A,RAB40AL,RAB40B,RAB40C
TRiP	HMJ30303	FBgn0036770	Prestin	SLC26A1,SLC26A10,SLC26A2,SLC26A3,SLC26A4,SLC26A5,SLC26A6,SLC26A7,SLC26A8,SLC26A9
TRiP	HMS04505	FBgn0017457	U2af38	U2AF1,U2AF1L4,U2AF1L5
TRiP	HMS01536	FBgn0041781	SCAR	WASF1,WASF2,WASF3
TRiP	HMJ21401	FBgn0039488	CG6066	NKAP,NKAPL
TRiP	HMS02262	FBgn0000116	Argk	CKB,CKM,CKMT1A,CKMT1B,CKMT2
TRiP	HMC03387	FBgn0011296	l(2)efl	CRYAA,CRYAA2,CRYAB,HSPB1,HSPB2,HSPB6
TRiP	HMC04132	FBgn0002938	ninaC	MYO3A,MYO3B
TRiP	HMC05157	FBgn0037098	Wnk	WNK1,WNK2,WNK3,WNK4
TRiP	HMJ23493	FBgn0031649	hoe2	OCA2
TRiP	HMJ22866	FBgn0028875	nAChRalpha5	CHRFAM7A,CHRNA7
TRiP	JF02472	FBgn0000404	CycA	CCNA1,CCNA2,CCNB1,CCNB2
TRiP	HMS01841	FBgn0023177	Pp4-19C	PPP4C
TRiP	HMJ03126	FBgn0263738,FBgn0263757	Ada2a,Rpb4	POLR2D,TADA2A,TADA2B
TRiP	JF03157	FBgn0032800	CG10137	CEP104
TRiP	HMJ23426	FBgn0034913	Snap29	SNAP29
TRiP	HMJ21992	FBgn0036030,FBgn0267454	CG6767,asRNA:CR45804	PRPS1,PRPS1L1,PRPS2
TRiP	HMC03913	FBgn0032388	CG6686	SART1
TRiP	HMC03917	FBgn0039566	CG4849	EFTUD2
TRiP	JF01650	FBgn0029870	Marf	MFN1,MFN2
TRiP	HMS02968	FBgn0024921	Tnpo	TNPO1,TNPO2
TRiP	HMC03938	FBgn0024998	CG2685	WBP11
TRiP	HMJ22089	FBgn0037742	Rpt3R	PSMC4
TRiP	HMS01564	FBgn0003165	pum	PUM1,PUM2
TRiP	HMJ21236	FBgn0030566,FBgn0052598	betaNACtes4,betaNACtes6
TRiP	HMJ21157	FBgn0039475	CG6277	LIPH
TRiP	HMC03783	FBgn0261933	SmD1	SNRPD1
TRiP	HMS00852	FBgn0019957	ND-42	NDUFA10
TRiP	HMS00853	FBgn0017566	ND-75	NDUFS1
TRiP	HMJ22578	FBgn0034310	Nup75	NUP85
TRiP	HMS01993	FBgn0263289	scrib	LRRC1,SCRIB
TRiP	HM04021	FBgn0263979	Caf1-55	RBBP4,RBBP7
TRiP	HMS00750	FBgn0003612	Su(var)2-10	PIAS1,PIAS2,PIAS3,PIAS4
TRiP	HMC03912	FBgn0024698	Cpsf160	CPSF1
TRiP	HMJ21217	FBgn0041191	Rheb	RHEB,RHEBL1
TRiP	HMS00308	FBgn0011202	dia	DIAPH1,DIAPH2,DIAPH3
TRiP	HMS01038	FBgn0025724	beta'COP	COPB2
TRiP	HMS02598	FBgn0003886	alphaTub85E	TUBA1A,TUBA1B,TUBA1C,TUBA3C,TUBA3D,TUBA3E,TUBA4A,TUBAL3
TRiP	HMJ22483	FBgn0004177	mts	PPP2CA,PPP2CB
TRiP	HMS00163	FBgn0037345,FBgn0014366	Rev7,noi	MAD2L2,SF3A3
TRiP	HMS00094	FBgn0028577	hfp	PUF60
TRiP	HMJ21591	FBgn0031771	ND-51	NDUFV1
TRiP	HMJ23235	FBgn0051230	CG31230
TRiP	HMS00152	FBgn0266599	Hsc70-4	HSPA1A,HSPA1B,HSPA1L,HSPA2,HSPA5,HSPA6,HSPA8
TRiP	HMS00164	FBgn0015805	HDAC1	HDAC1,HDAC2,HDAC3
TRiP	HMC03875	FBgn0020391	Nrk	MUSK
TRiP	HMC03327	FBgn0262733	Src64B	BLK,FGR,FRK,FYN,HCK,LCK,LYN,SRC,YES1
TRiP	HMS02790	FBgn0045035	tefu	ATM
TRiP	HMS01553	FBgn0024248	chico	IRS1,IRS2,IRS4
TRiP	HMS02467	FBgn0033773	Mos	MOS
TRiP	HMS00025	FBgn0001981	esg	SNAI1,SNAI2,SNAI3
TRiP	HMS01483	FBgn0264325	Atg6	BECN1,BECN2
TRiP	HMS00121	FBgn0000588	esc	EED
TRiP	HMS01244	FBgn0029943	Atg5	ATG5
TRiP	HMS04326	FBgn0042132	CG18809	TRIR
TRiP	HMJ22054	FBgn0024958	Irp-1A	ACO1,IREB2
TRiP	HMS01944	FBgn0003169	put	ACVR2A,ACVR2B
TRiP	HMS00295	FBgn0261788	Ank2	ANK1,ANK2,ANK3
TRiP	HMJ02052	FBgn0026375	RhoGAPp190	ARHGAP35,ARHGAP5
TRiP	HMS01738	FBgn0261885	osa	ARID1A,ARID1B
TRiP	JF02892	FBgn0010217,FBgn0036568,FBgn0285966,FBgn0262971	ATPsynbeta,ATPsynbetaL,hpRNA:1,lncRNA:CR43282	ATP5F1B
TRiP	HMS00924	FBgn0004198	ct	CUX1,CUX2
TRiP	HMS01986	FBgn0025936	Eph	EPHA1,EPHA10,EPHA2,EPHA3,EPHA4,EPHA5,EPHA6,EPHA7,EPHA8,EPHB1,EPHB2,EPHB3,EPHB4,EPHB6
TRiP	HMS01103	FBgn0000659	fkh	FOXA1,FOXA2,FOXA3
TRiP	HMS00980	FBgn0001138	grn	GATA1,GATA2,GATA3,GATA4,GATA5,GATA6
TRiP	HMS01455	FBgn0001105	Gbeta13F	GNB1,GNB2,GNB3,GNB4
TRiP	HMS00020	FBgn0026252	msk	IPO7,IPO8
TRiP	HMS00043	FBgn0004657	mys	ITGB1,ITGB2,ITGB3,ITGB4,ITGB5,ITGB6,ITGB7
TRiP	HMC03349	FBgn0003969	vap	RASA1
TRiP	HMS01186	FBgn0003300	run	RUNX1,RUNX2,RUNX3
TRiP	HMJ23315	FBgn0028986	Spn38F	SERPINB1,SERPINB10,SERPINB11,SERPINB12,SERPINB13,SERPINB3,SERPINB4,SERPINB6,SERPINB8,SERPINB9,SERPINC1,SERPINI1
TRiP	HMS00055	FBgn0031266	Sf3b1	SF3B1
TRiP	HMS00944	FBgn0029783,FBgn0267076	Sirt4,asRNA:CR45520	SIRT4
TRiP	HMS00437	FBgn0003514	sqh	MYL12A,MYL12B,MYL9
TRiP	HMC04818	FBgn0014869	Pglym78	BPGM,PGAM1,PGAM2,PGAM4
TRiP	HMJ22079	FBgn0028582	lqf	ENTHD1,EPN1,EPN2,EPN3
TRiP	HMS01442	FBgn0285910	VhaAC39-1	ATP6V0D1,ATP6V0D2
TRiP	HMS00263	FBgn0262614	pyd	TJP1,TJP2,TJP3
TRiP	HMC03094	FBgn0000439	Dfd	HOXA4,HOXB4,HOXC4,HOXD4
TRiP	HMC03283	FBgn0264001	bru3	CELF3,CELF4,CELF5,CELF6
TRiP	HMC03576	FBgn0003380	Sh	KCNA1,KCNA10,KCNA2,KCNA3,KCNA4,KCNA5,KCNA6,KCNA7
TRiP	HMC03867	FBgn0262593	Shab	KCNB1,KCNB2
TRiP	HMC03872	FBgn0003892	ptc	PTCH1,PTCH2
TRiP	HMC04212	FBgn0264815	Pde1c	PDE1A,PDE1B,PDE1C
TRiP	HMJ02057	FBgn0024913	Actbeta	INHBA,INHBB,INHBC,INHBE
TRiP	HMJ02234	FBgn0261387	CG17528	DCLK1,DCLK2,DCX
TRiP	HMJ21127	FBgn0036428	Gbs-70E	PPP1R3A,PPP1R3B,PPP1R3C,PPP1R3D,PPP1R3E,PPP1R3F,PPP1R3G
TRiP	HMJ21140	FBgn0035799	CG14838	WDR63
TRiP	HMJ21398	FBgn0017561	Ork1	KCNK10,KCNK16,KCNK17,KCNK18,KCNK2,KCNK4,KCNK5,KCNK6
TRiP	HMJ21533	FBgn0013303	Nca	HPCA,HPCAL1,HPCAL4,NCALD,NCS1,VSNL1
TRiP	HMJ21763	FBgn0029690,FBgn0267037	CG6414,asRNA:CR45481	ACHE,CES1,CES2,CES3,CES4A,CES5A
TRiP	HMJ21881	FBgn0002638	Rcc1	RCC1
TRiP	HMJ22243	FBgn0004875	enc	ARPP21,R3HDM1,R3HDM2
TRiP	HMJ23410	FBgn0260799	p120ctn	ARVCF,CTNND1,CTNND2,PKP1,PKP2,PKP3,PKP4
TRiP	HMS00186	FBgn0037240	Cont	CNTN1,CNTN2,CNTN3,CNTN4,CNTN5,CNTN6
TRiP	HMS00294	FBgn0001991	Ca-alpha1D	CACNA1A,CACNA1B,CACNA1C,CACNA1D,CACNA1E,CACNA1F,CACNA1S
TRiP	HMS00569	FBgn0005640	Eip63E	CDK14,CDK15,CDK16,CDK17,CDK18,CDK2
TRiP	HMS00728	FBgn0033739	Dyb	DTNA,DTNB
TRiP	HMS00744	FBgn0003963	ush	ZFPM1,ZFPM2
TRiP	HMS01098	FBgn0000635	Fas2	NCAM1,NCAM2
TRiP	HMS01112	FBgn0001235	hth	MEIS1,MEIS2,MEIS3
TRiP	HMS01393	FBgn0022382	Pka-R2	PRKAR1A,PRKAR1B,PRKAR2A,PRKAR2B
TRiP	HMS01420	FBgn0039411	dysf	NPAS4
TRiP	HMS01501	FBgn0014141	cher	FLNA,FLNB,FLNC
TRiP	HMS01523	FBgn0025382	Rab27	RAB27A,RAB27B
TRiP	HMS01606	FBgn0011642	Zyx	LPP,TRIP6
TRiP	HMS01746	FBgn0250788	beta-Spec	SPTB,SPTBN1,SPTBN2,SPTBN4
TRiP	HMS01872	FBgn0001250	if	ITGA2B,ITGA5,ITGA8,ITGAV
TRiP	HMS01891	FBgn0001083	fw	CSMD3,SVEP1
TRiP	HMS01948	FBgn0264386	Ca-alpha1T	CACNA1G,CACNA1H,CACNA1I
TRiP	HMS02012	FBgn0053513	Nmdar2	GRIN2A,GRIN2B,GRIN2C,GRIN2D
TRiP	HMS02159	FBgn0261953	TfAP-2	TFAP2A,TFAP2B,TFAP2C,TFAP2D,TFAP2E
TRiP	HMS02260	FBgn0004117	Tm2	TPM1,TPM2,TPM3,TPM4
TRiP	HMS02283	FBgn0082582	tmod	LMOD1,LMOD2,LMOD3,TMOD1,TMOD2,TMOD3,TMOD4
TRiP	HMS02560	FBgn0086711	mol	DUOXA1,DUOXA2
TRiP	HMS02664	FBgn0259822	Ca-beta	CACNB1,CACNB2,CACNB3,CACNB4
TRiP	HMS02671	FBgn0036196	CG11658	FBXO25,FBXO32
TRiP	HMS02693	FBgn0028983	Spn55B	SERPINB1,SERPINB10,SERPINB11,SERPINB12,SERPINB13,SERPINB2,SERPINB3,SERPINB4,SERPINB6,SERPINB8,SERPINB9,SERPINE2,SERPINI1,SERPINI2
TRiP	HMS03005	FBgn0085390	Dgk	DGKA,DGKB,DGKG
TRiP	JF02190	FBgn0036661	CG9705	CARHSP1,CSDC2
TRiP	JF03114	FBgn0022740	HLH54F	MSC,TCF21
TRiP	HMC03512	FBgn0267002	unc-104	KIF1A,KIF1B,KIF1C
TRiP	HMS01638	FBgn0264975	Nrg	CHL1,L1CAM,NFASC,NRCAM
TRiP	HMS02310	FBgn0052183	Ccn	CCN1,CCN2,CCN3,CCN4,CCN5,CCN6
TRiP	HMS00251	FBgn0041150	hoe1	OCA2
TRiP	HMJ21183	FBgn0086778	nAChRalpha7	CHRFAM7A,CHRNA7
TRiP	HMJ21826	FBgn0032151	nAChRalpha6	CHRFAM7A,CHRNA7
TRiP	HMS00419	FBgn0013997	Nrx-IV	CNTNAP1,CNTNAP2,CNTNAP3,CNTNAP3B,CNTNAP4,CNTNAP5
TRiP	HMJ21154	FBgn0031897	CG13784	SLC66A2
TRiP	HMS04464	FBgn0035026	Fcp1	CTDP1
TRiP	HMS01482	FBgn0031298	Atg4a	ATG4A,ATG4B,ATG4C,ATG4D
TRiP	HMC03573	FBgn0000479	dnc	PDE4A,PDE4B,PDE4C,PDE4D
TRiP	HMJ23271	FBgn0034299	CG5757	DTYMK
TRiP	HMS02875	FBgn0053087	LRP1	LRP1,LRP1B,LRP2
TRiP	HMC03060	FBgn0005771	noc	ZNF503,ZNF703
TRiP	HMS00403	FBgn0038975	Nrx-1	NRXN1,NRXN2,NRXN3
TRiP	HMS00442	FBgn0037573	CG7483	EIF4A3
TRiP	HMC04931	FBgn0086706	pix	ABCE1
TRiP	HMS02285	FBgn0010278	Ssrp	SSRP1
TRiP	HMS00872	FBgn0264467,FBgn0250791	asRNA:CR43875,alphaSnap	NAPA,NAPB
TRiP	HMS00273	FBgn0003321	sbr	NXF1,NXF2,NXF2B,NXF3,NXF5
TRiP	HMJ21361	FBgn0003274	RpLP2	RPLP2
TRiP	JF02300	FBgn0000575	emc	ID1,ID2,ID3,ID4
TRiP	HMS00111	FBgn0041171	ago	FBXW7
TRiP	HMS00838	FBgn0283468	slmb	BTRC,FBXW11
TRiP	HMS00580	FBgn0003862	trx	KMT2A,KMT2B
TRiP	JF02806	FBgn0261617	nej	CREBBP,EP300
TRiP	HMS02466	FBgn0004436	Ubc6	UBE2A,UBE2B
TRiP	HMS01502	FBgn0010341	Cdc42	CDC42,RHOQ
TRiP	JF01256	FBgn0003371,FBgn0046332	sgg,gskt	GSK3A,GSK3B
TRiP	HMS00279	FBgn0263740,FBgn0263755	eIF2gamma,Su(var)3-9	EIF2S3,EIF2S3B,SUV39H1,SUV39H2
TRiP	JF01284	FBgn0264495	gpp	DOT1L
TRiP	HMS01256	FBgn0000097	aop	ETV6,ETV7
TRiP	JF01266	FBgn0016917	Stat92E	STAT1,STAT5A,STAT5B,STAT6
TRiP	HMS01542	FBgn0265297	pAbp	PABPC1,PABPC1L,PABPC3,PABPC4,PABPC4L,PABPC5
TRiP	HMS00375	FBgn0014020	Rho1	RHOA,RHOB,RHOC
TRiP	JF01486	FBgn0003716	tkv	ACVR1,ACVR1B,ACVR1C,ACVRL1,BMPR1A,BMPR1B,TGFBR1
TRiP	JF02718	FBgn0011766	E2f1	E2F1,E2F2,E2F3,E2F4,E2F6
TRiP	JF01083	FBgn0003731	Egfr	EGFR,ERBB2,ERBB3,ERBB4
TRiP	JF01188	FBgn0000273,FBgn0000489	Pka-C1,Pka-C3	PRKACA,PRKACB,PRKACG,PRKX,PRKY
TRiP	HMS01217	FBgn0005198	gig	TSC2
TRiP	HMS02340	FBgn0004656	fs(1)h	BRD2,BRD3,BRD4,BRDT
TRiP	HMS00142	FBgn0020306	dom	EP400,SRCAP
TRiP	HMS00362	FBgn0023169	AMPKalpha	PRKAA1,PRKAA2
TRiP	HMS01320	FBgn0261854	aPKC	PRKCI,PRKCZ
TRiP	JF01185	FBgn0003079	Raf	ARAF,BRAF,RAF1
TRiP	HMS00695	FBgn0003416	sl	PLCG1,PLCG2
TRiP	HMS01195	FBgn0003091	Pkc53E	PRKCA,PRKCB,PRKCG
TRiP	JF01384	FBgn0026323	Tak1	MAP3K7
TRiP	HMS02286	FBgn0039044	p53	TP53,TP63,TP73
TRiP	HMS03015	FBgn0021872	Xbp1	XBP1
TRiP	HMS02033	FBgn0011300	babo	ACVR1,ACVR1B,ACVR1C,ACVRL1,TGFBR1
TRiP	HMS01179	FBgn0004197	Ser	JAG1,JAG2
TRiP	HMS00059	FBgn0010315	CycD	CCND1,CCND2,CCND3
TRiP	HMS00060	FBgn0010382	CycE	CCNE1,CCNE2
TRiP	JF02734	FBgn0038197	foxo	FOXO1,FOXO3,FOXO4,FOXO6
TRiP	HMS01114	FBgn0021796	Tor	MTOR
TRiP	JF01272	FBgn0004859	ci	GLI1,GLI2,GLI3
TRiP	HMS00832	FBgn0266411	sima	EPAS1,HIF1A,HIF3A
TRiP	HMS02332	FBgn0010441	pll	IRAK1,IRAK2,IRAK3,IRAK4
TRiP	JF01261	FBgn0000119	arr	LRP4,LRP5,LRP5L,LRP6
TRiP	HMS00070	FBgn0014018	Rel	NFKB1,NFKB2
TRiP	HMS02311	FBgn0004509	Fur1	FURIN,PCSK1,PCSK4,PCSK6,PCSK7
TRiP	HMS02279	FBgn0267698	Pak	PAK1,PAK2,PAK3
TRiP	JF01080	FBgn0003256	rl	MAPK1,MAPK3
TRiP	HMS01258	FBgn0010333	Rac1	RAC1,RAC2,RAC3,RHOG
TRiP	HMS00006	FBgn0261456	hpo	STK3,STK4
TRiP	HMS02015	FBgn0085432	pan	LEF1,TCF7,TCF7L1,TCF7L2
TRiP	HMS01317	FBgn0003900	twi	TWIST1,TWIST2
TRiP	HMS02619	FBgn0002521	pho	YY1,YY2,ZFP42
TRiP	HMC04995	FBgn0017581	Lk6	MKNK1,MKNK2
TRiP	HMS00112	FBgn0086908	egg	SETDB1,SETDB2
TRiP	HMS00776	FBgn0025455	CycT	CCNT1,CCNT2
TRiP	HMS01102	FBgn0020493	Dad	SMAD6,SMAD7
TRiP	HMS01452	FBgn0003118	pnt	ETS1,ETS2
TRiP	HMS01309	FBgn0000463	Dl	DLL1,DLL4
TRiP	HMS00610	FBgn0262739	AGO1	AGO1,AGO2,AGO3,AGO4
TRiP	HMS02276	FBgn0015024	CkIalpha	CSNK1A1,CSNK1A1L,CSNK1D
TRiP	JF01371	FBgn0000490	dpp	BMP2,BMP4
TRiP	JF01562	FBgn0284256	bsf	LRPPRC
TRiP	JF03100	FBgn0010269	Dsor1	MAP2K1,MAP2K2
TRiP	HMC03106	FBgn0001123	Galphas	GNAL,GNAS
TRiP	HMJ23335	FBgn0020379	Rfx	RFX1,RFX2,RFX3,RFX4
TRiP	HMC03322	FBgn0261931	CG42797	HECW1,HECW2
TRiP	HMC03495	FBgn0037690	Task7	KCNK15,KCNK3,KCNK9
TRiP	HMS02817	FBgn0013751	Awh	LHX6,LHX8
TRiP	HMS02390	FBgn0036257	RhoGAP68F	ARHGAP1,ARHGAP8,PRR5-ARHGAP8
TRiP	HMS00084	FBgn0000250	cact	NFKBIA
TRiP	JF01264	FBgn0011648	Mad	SMAD1,SMAD5,SMAD9
TRiP	HMC04952	FBgn0041205	key	IKBKG,OPTN
TRiP	HMS01779	FBgn0010501	Dcp-1	CASP3,CASP6,CASP7
TRiP	HMS01853	FBgn0001134	Grd	GABRA1,GABRA2,GABRA3,GABRA4,GABRA5,GABRA6,GABRE,GABRG1,GABRG2,GABRG3
TRiP	HMS01242	FBgn0000611	exd	PBX1,PBX2,PBX3,PBX4
TRiP	HMS00932	FBgn0001075	ft	FAT4
TRiP	HMS02177	FBgn0040752	Prosap	SHANK1,SHANK2,SHANK3
TRiP	HMJ23382	FBgn0039271	CG11839	ZNF830
TRiP	HMS01706	FBgn0005624	Psc	BMI1,COMMD3-BMI1,PCGF1,PCGF2,PCGF5
TRiP	HMJ21160	FBgn0025680	cry	CRY1,CRY2
TRiP	HMS01224	FBgn0015765	p38a	MAPK11,MAPK12,MAPK13,MAPK14
TRiP	HMJ23435	FBgn0286222	Fum1	FH
TRiP	HMS00899	FBgn0001233	Hsp83	HSP90AA1,HSP90AB1,HSP90B1
TRiP	HMC04183	FBgn0039796	CG12069	PRKACA,PRKACB,PRKACG
TRiP	HMS02791	FBgn0003093	Pkc98E	PRKCD,PRKCE,PRKCH,PRKCQ
TRiP	JF02488	FBgn0267821	da	TCF12,TCF3,TCF4
TRiP	HMS01119	FBgn0010194	Wnt5	WNT4,WNT5A,WNT5B
TRiP	HMS02750	FBgn0260945	Atg1	ULK1,ULK2,ULK3
TRiP	HMJ21964	FBgn0266346	CngB	CNGB1,CNGB3
TRiP	HMJ21134	FBgn0013981	His4r	HIST1H4A,HIST1H4B,HIST1H4C,HIST1H4D,HIST1H4E,HIST1H4F,HIST1H4G,HIST1H4H,HIST1H4I,HIST1H4J,HIST1H4K,HIST1H4L,HIST2H4A,HIST2H4B,HIST4H4
TRiP	HMS02815	FBgn0000179	bi	TBX2,TBX3
TRiP	hms01525	FBgn0038049	Srlp
TRiP	HMS01605	FBgn0030674	HUWE1	HUWE1
TRiP	HMS00083	FBgn0041210	HDAC4	HDAC4,HDAC5,HDAC7,HDAC9
TRiP	HMS01759	FBgn0284408	trol	HSPG2
TRiP	HMS03017	FBgn0030013	GIIIspla2	PLA2G3
TRiP	HMS01620	FBgn0003964	usp	RXRA,RXRB,RXRG
TRiP	HMJ21422	FBgn0010379	Akt1	AKT1,AKT2,AKT3,SGK1,SGK2
TRiP	HMC04022	FBgn0002938	ninaC	MYO3A,MYO3B
TRiP	HMJ21831	FBgn0023177	Pp4-19C	PPP4C
TRiP	HMS01685	FBgn0003165	pum	PUM1,PUM2
TRiP	HMJ21529	FBgn0266599	Hsc70-4	HSPA1A,HSPA1B,HSPA1L,HSPA2,HSPA5,HSPA6,HSPA8
TRiP	HMS00607	FBgn0015805	HDAC1	HDAC1,HDAC2,HDAC3
TRiP	HMS02702	FBgn0264001	bru3	CELF3,CELF4,CELF5,CELF6
TRiP	HMJ21092	FBgn0085390	Dgk	DGKA,DGKB,DGKG
TRiP	HMS02414	FBgn0003321	sbr	NXF1,NXF2,NXF2B,NXF3,NXF5
TRiP	HMS00886	FBgn0011661	Moe	EZR,MSN,RDX
TRiP	HMC03551	FBgn0015269	Nf1	NF1
TRiP	HMS02021	FBgn0262975	cnc	NFE2,NFE2L1,NFE2L2,NFE2L3
TRiP	HMS00140	FBgn0014870	Psi	FUBP1,FUBP3,KHSRP
TRiP	HMS02653	FBgn0014343,FBgn0015904	mirr,ara	IRX1,IRX3,IRX4,IRX5,IRX6
TRiP	HMS02818	FBgn0261361,FBgn0262516	CG42638,Trpml	MCOLN1,MCOLN2,MCOLN3
TRiP	HMS01517	FBgn0005631	robo1	ROBO1,ROBO2,ROBO3
TRiP	HMC04371	FBgn0250789	alpha-Spec	SPTA1,SPTAN1
TRiP	HMS00946	FBgn0283468	slmb	BTRC,FBXW11
TRiP	HMS01570	FBgn0261617	nej	CREBBP,EP300
TRiP	HMS02553	FBgn0010341	Cdc42	CDC42,RHOQ
TRiP	HMS01751	FBgn0003371	sgg	GSK3A,GSK3B
TRiP	HMS00704	FBgn0263740,FBgn0263755	eIF2gamma,Su(var)3-9	EIF2S3,EIF2S3B,SUV39H1,SUV39H2
TRiP	HMS00160	FBgn0264495	gpp	DOT1L
TRiP	HMS02185	FBgn0003716	tkv	ACVR1,ACVR1B,ACVR1C,ACVRL1,BMPR1A,BMPR1B,TGFBR1
TRiP	HMS01541	FBgn0011766	E2f1	E2F1,E2F2,E2F3,E2F4,E2F6
TRiP	JF01084	FBgn0003731	Egfr	EGFR,ERBB2,ERBB3,ERBB4
TRiP	HMC04936	FBgn0000273	Pka-C1	PRKACA,PRKACB,PRKACG,PRKX
TRiP	HMS02723	FBgn0004656	fs(1)h	BRD2,BRD3,BRD4,BRDT
TRiP	HMS01854	FBgn0020306	dom	EP400,SRCAP
TRiP	HMC04979	FBgn0023169	AMPKalpha	PRKAA1,PRKAA2
TRiP	HMS01411	FBgn0261854	aPKC	PRKCI,PRKCZ
TRiP	GL01032	FBgn0039044	p53	TP53,TP63,TP73
TRiP	HMS00422	FBgn0038197	foxo	FOXO1,FOXO3,FOXO4,FOXO6
TRiP	JF01715	FBgn0004859	ci	GLI1,GLI2,GLI3
TRiP	HMS00833	FBgn0266411	sima	EPAS1,HIF1A,HIF3A
TRiP	HMS00173	FBgn0003256	rl	MAPK1,MAPK3
TRiP	HMS00443	FBgn0086908	egg	SETDB1,SETDB2
TRiP	JF01090	FBgn0000490	dpp	BMP2,BMP4
TRiP	HMS01022	FBgn0284256	bsf	LRPPRC
TRiP	HMS00037	FBgn0010269	Dsor1	MAP2K1,MAP2K2
TRiP	JF02959	FBgn0004647	N	NOTCH1,NOTCH2,NOTCH3,NOTCH4
TRiP	HMS00761	FBgn0004864	hop	JAK1,JAK2,JAK3,TYK2
TRiP	HMS00727	FBgn0260632	dl	NFKB1,REL,RELA,RELB
TRiP	HMS02203	FBgn0025800	Smox	SMAD2,SMAD3,SMAD5
TRiP	HMS00777	FBgn0000229	bsk	MAPK10,MAPK8,MAPK9
TRiP	HMJ02224	FBgn0023076	Clk	CLOCK,NPAS2,PASD1
TRiP	HMS00124	FBgn0029840	raptor	RPTOR
TRiP	HMS01543	FBgn0004107	Cdk2	CDK1,CDK2,CDK3,CDK5
TRiP	HMS02256	FBgn0004638	drk	GRAP,GRAP2,GRAPL,GRB2
TRiP	HMS01414	FBgn0000117	arm	CTNNB1,JUP
TRiP	HMJ02223	FBgn0003068	per	PER1,PER2,PER3
TRiP	HMS00044	FBgn0026379	Pten	PTEN
TRiP	HMS01538	FBgn0266350,FBgn0262656	lncRNA:CR44999,Myc	MYC
TRiP	HMJ02128	FBgn0015295	Shark	SYK,ZAP70
TRiP	HMJ23520	FBgn0035849	ERR	ESRRA,ESRRB,ESRRG
TRiP	HMS03166	FBgn0283499	InR	IGF1R,INSR,INSRR
TRiP	HMC04129	FBgn0000274	Pka-C2	PRKACA,PRKACB,PRKACG
TRiP	HMS00943	FBgn0283657	Tlk	TLK1,TLK2
TRiP	HMS01473	FBgn0034938	CG3803	COX15
TRiP	HMJ22545	FBgn0037556	CG9636	CUEDC2
TRiP	HMJ23170	FBgn0032363	Dlg5	DLG5
TRiP	JF01423	FBgn0024291	Sirt1	SIRT1,SIRT3
TRiP	HMJ02129	FBgn0264495	gpp	DOT1L
TRiP	HMS01855	FBgn0020306	dom	EP400,SRCAP
TRiP	HMS00793	FBgn0038197	foxo	FOXO1,FOXO3,FOXO4,FOXO6
TRiP	JF01091	FBgn0000490	dpp	BMP2,BMP4
TRiP	HMS00145	FBgn0010269	Dsor1	MAP2K1,MAP2K2
TRiP	HMS00009	FBgn0004647	N	NOTCH1,NOTCH2,NOTCH3,NOTCH4
TRiP	HMS02306	FBgn0029840	raptor	RPTOR
TRiP	HMS01851	FBgn0267821	da	TCF12,TCF3,TCF4
TRiP	HMJ02219	FBgn0023094	cyc	ARNTL,ARNTL2
TRiP	HMS01588	FBgn0031006	rictor	RICTOR
TRiP	HMS02612	FBgn0264495	gpp	DOT1L
TRiP	HMS02208	FBgn0020306	dom	EP400,SRCAP
TRiP	JF02455	FBgn0000490	dpp	BMP2,BMP4
TRiP	HMS02162	FBgn0020306	dom	EP400,SRCAP
TRiP	JF02794	FBgn0000490	dpp	BMP2,BMP4
TRiP	HMS00011	FBgn0000490	dpp	BMP2,BMP4
TRiP	HMS00710	FBgn0010269	Dsor1	MAP2K1,MAP2K2
TRiP	HM05038	FBgn0003048	pcx	PCNX1,PCNX2,PCNX3
TRiP	HM05045	FBgn0005355	Su(fu)	SUFU
TRiP	HM05136	FBgn0032264,FBgn0032265	Lip4,CG18301	LIPA,LIPF,LIPJ,LIPK,LIPM,LIPN
TRiP	HM05259	FBgn0011745	Arp1	ACTR1A,ACTR1B
TRiP	HM05268	FBgn0011217	eff	UBE2D1,UBE2D2,UBE2D3,UBE2D4
TRiP	HMC02346	FBgn0260964	Vmat	SLC18A1,SLC18A2
TRiP	HMC02436	FBgn0264712	CG1172	UBTD1,UBTD2
TRiP	HMC02977	FBgn0261602	RpL8	RPL8
TRiP	HMC03038	FBgn0035622	TM9SF3	TM9SF3
TRiP	HMC03059	FBgn0032202	REPTOR-BP	CREBL2
TRiP	HMC03072	FBgn0028932	CG16890	FRA10AC1
TRiP	HMC03079	FBgn0038653	Octalpha2R	ADRA2A,ADRA2B,ADRA2C
TRiP	HMC03217	FBgn0001098	Gdh	GLUD1,GLUD2
TRiP	HMC03226	FBgn0022774	Oat	OAT
TRiP	HMC03246	FBgn0051064	CG31064	RUFY1,RUFY2,RUFY3
TRiP	HMC03263	FBgn0041195	Pkd2	PKD2,PKD2L1,PKD2L2
TRiP	HMC03281	FBgn0013812	Dhc93AB	DNAH10,DNAH11,DNAH17,DNAH2,DNAH9
TRiP	HMC03303	FBgn0034792	YME1L	AFG3L2,SPG7,YME1L1
TRiP	HMC03324	FBgn0266757	mfr	DYSF,FER1L4,FER1L5,FER1L6,MYOF,OTOF
TRiP	HMC03341	FBgn0030066	Uros1	UROS
TRiP	HMC03432	FBgn0031659	CG14043	KIF1BP
TRiP	HMC03619	FBgn0024360	MTPAP	MTPAP
TRiP	HMC03627	FBgn0033475	CG12129	ASCC1
TRiP	HMC03749	FBgn0004622	TkR99D	TACR1,TACR2,TACR3
TRiP	HMC04093	FBgn0003429	slo	KCNMA1,KCNU1
TRiP	HMC04101	FBgn0036824	CG3902	ACADSB
TRiP	HMC04143	FBgn0011829	Ret	RET
TRiP	HMC04202	FBgn0039182	CG5728	PDCD11
TRiP	HMC04363	FBgn0033999	CG8093	LIPA,LIPF,LIPJ,LIPK,LIPM,LIPN
TRiP	HMC04620	FBgn0037341	CG12746	PLPP3,PLPP4,PLPP5
TRiP	HMC04624	FBgn0052549	CG32549	NT5C2,NT5DC4
TRiP	HMC04629	FBgn0050021	metro	MPP3,MPP4,MPP7
TRiP	HMC04634	FBgn0030687	RpIIIC160	POLR3A
TRiP	HMC04757	FBgn0051158	Efa6	PSD,PSD2,PSD3,PSD4
TRiP	HMC04773	FBgn0264490	Eip93F	LCOR,LCORL
TRiP	HMC04935	FBgn0038805	TFAM	TFAM
TRiP	HMC04993	FBgn0008651	lbl	LBX1,LBX2
TRiP	HMJ02064	FBgn0034975	enok	KAT6A,KAT6B
TRiP	HMJ02083	FBgn0043362	bchs	WDFY3,WDFY4
TRiP	HMJ02091	FBgn0031232	CG11617	MKX
TRiP	HMJ02102	FBgn0039055	Rassf	RASSF2,RASSF4,RASSF6
TRiP	HMJ02221	FBgn0086708	stv	BAG3,BAG4
TRiP	HMJ21190	FBgn0031250,FBgn0266907	Ent1,asRNA:CR45367	SLC29A1,SLC29A2,SLC29A3
TRiP	HMJ21235	FBgn0037606	CG8032	PAOX,SMOX
TRiP	HMJ21554	FBgn0052069,FBgn0036118	CG32069,Blos2	BLOC1S2,IER3IP1
TRiP	HMJ21631	FBgn0008646	E5	EMX1,EMX2
TRiP	HMJ21708	FBgn0024291	Sirt1	SIRT1,SIRT3
TRiP	HMJ21758	FBgn0266100	CG44837	DPEP1,DPEP2,DPEP3
TRiP	HMJ21969	FBgn0004430,FBgn0004428,FBgn0004427,FBgn0004425	LysS,LysE,LysD,LysB	LALBA,LYZ,LYZL1,LYZL2,LYZL4,LYZL6,SPACA3,SPACA5,SPACA5B
TRiP	HMJ21979	FBgn0039075	CG4393	ANKS1A,ANKS1B
TRiP	HMJ22210	FBgn0038852	HHEX	HHEX
TRiP	HMJ22300	FBgn0035065	CG3589	TYSND1
TRiP	HMJ22558	FBgn0046323	ORY	CFAP58
TRiP	HMJ22638	FBgn0004655	wapl	WAPL, WAPAL
TRiP	HMJ22711	FBgn0037878	CG6693	DNAJC9
TRiP	HMJ22753	FBgn0032369	CG6614	CFAP70
TRiP	HMJ22776	FBgn0283652	Rpp30	RPP30
TRiP	HMJ22841	FBgn0020389	Papss	PAPSS1,PAPSS2
TRiP	HMJ22850	FBgn0051076	CG31076	LRMDA
TRiP	HMJ23067	FBgn0033257	sand	KCNK18
TRiP	HMJ23296	FBgn0053969	CG33969	FBXW4
TRiP	HMJ23308	FBgn0038890	CG7956	INPP5F
TRiP	HMJ23361	FBgn0037489	CG1234	NOC3L
TRiP	HMJ23475	FBgn0039773	CG2224	STAMBP,STAMBPL1
TRiP	HMJ23602	FBgn0035168	cep290	CEP290
TRiP	HMJ24103	FBgn0039850	CG11333	ISOC1,ISOC2
TRiP	HMJ30019	FBgn0038195	CG3061	DNAJB12,DNAJB14,DNAJC18
TRiP	HMJ30133	FBgn0034538	CG16799	LALBA,LYZ,LYZL1,LYZL2,LYZL4,LYZL6,SPACA3,SPACA5,SPACA5B
TRiP	HMJ30154	FBgn0027579	mino	GPAM,GPAT2
TRiP	HMJ30232	FBgn0036911	Fibp	FIBP
TRiP	HMJ30292	FBgn0033907	mRpS16	MRPS16
TRiP	HMS00014	FBgn0001624	dlg1	DLG1,DLG2,DLG3,DLG4
TRiP	HMS00113	FBgn0035872	Cpsf6	CPSF6,CPSF7
TRiP	HMS00161	FBgn0261988	Gprk2	GRK4,GRK5,GRK6
TRiP	HMS00167	FBgn0053554	Nipped-A	TRRAP
TRiP	HMS00293	FBgn0030077	CG15365	LZTS1,LZTS2,LZTS3
TRiP	HMS00317	FBgn0010215	alpha-Cat	CTNNA1,CTNNA2,CTNNA3
TRiP	HMS00346	FBgn0015513	mbc	DOCK1,DOCK2,DOCK3,DOCK4,DOCK5
TRiP	HMS00355	FBgn0038947	Sar1	SAR1A,SAR1B
TRiP	HMS00411	FBgn0036980	RhoBTB	RHOBTB1,RHOBTB2
TRiP	HMS00416	FBgn0010355	Taf1	TAF1,TAF1L
TRiP	HMS00456	FBgn0038816	Lrrk	LRRK1,LRRK2
TRiP	HMS00472	FBgn0005649	Rox8	TIA1,TIAL1
TRiP	HMS00543	FBgn0020251	sfl	NDST1,NDST2,NDST3,NDST4
TRiP	HMS00552	FBgn0004378	Klp61F	KIF11
TRiP	HMS00567	FBgn0039776	PH4alphaEFB	P4HA1,P4HA2,P4HA3
TRiP	HMS00621	FBgn0261641	CG42724	TCERG1,TCERG1L
TRiP	HMS00627	FBgn0026430	Grip84	TUBGCP2
TRiP	HMS00666	FBgn0033339	Sec31	SEC31A,SEC31B
TRiP	HMS00684	FBgn0022787	Hel89B	BTAF1
TRiP	HMS00789	FBgn0025457	Bub3	BUB3
TRiP	HMS00902	FBgn0004432	Cyp1	PPIA,PPIAL4C,PPIAL4F,PPIAL4G,PPIAL4H,PPIF
TRiP	HMS00918	FBgn0036545	GXIVsPLA2	PLA2G12A,PLA2G12B
TRiP	HMS00974	FBgn0032378	CycY	CCNY,CCNYL1
TRiP	HMS01013	FBgn0039561	mfrn	SLC25A28,SLC25A37
TRiP	HMS01088	FBgn0062442	Cisd2	CISD1,CISD2
TRiP	HMS01198	FBgn0044452	Atg2	ATG2A,ATG2B
TRiP	HMS01206	FBgn0035907	GstO1	GSTO1,GSTO2
TRiP	HMS01342	FBgn0037249	eIF3a	EIF3A
TRiP	HMS01407	FBgn0000182,FBgn0266459	BicC,CG45084	BICC1
TRiP	HMS01412	FBgn0000163	baz	PARD3,PARD3B
TRiP	HMS01431	FBgn0004863	C15	TLX1,TLX2,TLX3
TRiP	HMS01451	FBgn0039709	Cad99C	PCDH15
TRiP	HMS01503	FBgn0031108	CG15459	ATP5MD
TRiP	HMS01510	FBgn0035904	GstO3	GSTO1,GSTO2
TRiP	HMS01519	FBgn0001308	Khc	KIF5A,KIF5B,KIF5C
TRiP	HMS01531	FBgn0004106	Cdk1	CDK1,CDK2,CDK5
TRiP	HMS01572	FBgn0261268	Cul3	CUL3
TRiP	HMS01578	FBgn0004889	tws	PPP2R2A,PPP2R2B,PPP2R2C,PPP2R2D
TRiP	HMS01597	FBgn0020510	Abi	ABI1,ABI2,ABI3
TRiP	HMS01651	FBgn0041100	park	PRKN
TRiP	HMS01654	FBgn0086687	Desat1	SCD,SCD5
TRiP	HMS01657	FBgn0023097	bon	TRIM24,TRIM28,TRIM33,TRIM66
TRiP	HMS01663	FBgn0010317	CycJ	CCNJ,CCNJL
TRiP	HMS01674	FBgn0037239	Sfxn1-3	SFXN1,SFXN3,SFXN5
TRiP	HMS01679	FBgn0039054	Cow	SPOCK1,SPOCK2,SPOCK3
TRiP	HMS01719	FBgn0000083	AnxB9	ANXA10,ANXA11,ANXA13,ANXA4,ANXA7,ANXA8
TRiP	HMS01727	FBgn0260862	Vti1a	VTI1A
TRiP	HMS01729	FBgn0032005	Snx6	SNX32,SNX5,SNX6
TRiP	HMS01769	FBgn0014411	Vps26	VPS26A,VPS26B
TRiP	HMS01775	FBgn0030749	AnxB11	ANXA10,ANXA11,ANXA13,ANXA4,ANXA7
TRiP	HMS01780	FBgn0032456	MRP	ABCC1,ABCC10,ABCC11,ABCC12,ABCC2,ABCC3,ABCC4,ABCC5,ABCC6,ABCC8,ABCC9
TRiP	HMS01792	FBgn0027335	Rip11	RAB11FIP1,RAB11FIP2,RAB11FIP5
TRiP	HMS01880	FBgn0267912	CanA-14F	PPP3CA,PPP3CB,PPP3CC
TRiP	HMS01927	FBgn0042185	MCU	MCU,MCUB
TRiP	HMS02005	FBgn0051352,FBgn0053105,FBgn0260463	Unc-115a,p24-2,Unc-115b	ABLIM1,ABLIM2,ABLIM3,DMTN,TMED4,TMED9
TRiP	HMS02194	FBgn0031760	Tsp26A	TSPAN14,TSPAN17,TSPAN5
TRiP	HMS02211	FBgn0000543	ecd	ECD
TRiP	HMS02261	FBgn0266696	Svil	SVIL
TRiP	HMS02299	FBgn0038504	Sur-8	SHOC2
TRiP	HMS02302	FBgn0031893	MICU1	MICU1
TRiP	HMS02356	FBgn0004397	Vinc	VCL
TRiP	HMS02684	FBgn0010591	Sply	SGPL1
TRiP	HMS02690	FBgn0024277	trio	ARHGEF25,KALRN,TRIO
TRiP	HMS02736	FBgn0039420,FBgn0266100	CG6154,CG44837	DPEP1,DPEP2,DPEP3
TRiP	HMS02831	FBgn0031485	CG9643	EEF1AKMT2
TRiP	HMS02874	FBgn0266692,FBgn0287183	asRNA:CR45182,l(3)80Fg	DNAJC16
TRiP	HMS03025	FBgn0039774	CDase	ASAH2,ASAH2B
TRiP	HMS03167	FBgn0052702	Cubn	CUBN
TRiP	HMS04486	FBgn0000721	for	PRKG1,PRKG2
TRiP	HMS04521	FBgn0026061	Mipp1	MINPP1
TRiP	JF01141	FBgn0031905	gudu	ARMC4
TRiP	JF01150	FBgn0035798	frac	FBN3,MATN2
TRiP	JF01259	FBgn0016797	fz2	FZD5,FZD8
TRiP	JF01299	FBgn0016687	Nurf-38	PPA1,PPA2
TRiP	JF01438	FBgn0002940,FBgn0003248	ninaE,Rh2	OPN4
TRiP	JF01497	FBgn0013764	Chi	LDB1,LDB2
TRiP	JF01506	FBgn0031652	jet	FBXL15
TRiP	JF01530	FBgn0032154	mtDNA-helicase	TWNK
TRiP	JF01703	FBgn0023216	Parg	BPHL,PARG
TRiP	JF01807	FBgn0028509	CenG1A	AGAP1,AGAP11,AGAP2,AGAP3,AGAP4,AGAP5,AGAP6,AGAP7P,AGAP9
TRiP	JF02160	FBgn0004841	TkR86C	TACR1,TACR2,TACR3
TRiP	JF02268	FBgn0016126	CaMKI	CAMK1,CAMK1D,CAMK1G,PNCK
TRiP	JF02594	FBgn0000330	cm	AP3M1,AP3M2
TRiP	JF02649	FBgn0266674	Sec15	EXOC6,EXOC6B
TRiP	JF02657	FBgn0036934,FBgn0037408	sNPF-R,NPFR	NPY2R,NPY4R,PRLHR
TRiP	JF02764	FBgn0270928	VAChT	SLC18A1,SLC18A2,SLC18A3
TRiP	JF02900	FBgn0037188	CG7369	RASGEF1A,RASGEF1B,RASGEF1C
TRiP	JF03010	FBgn0023096	btv	DYNC2H1
TRiP	JF03011	FBgn0011278	lbe	LBX1,LBX2
TRiP	JF03101	FBgn0000581	E(Pc)	EPC1,EPC2
TRiP	JF03169	FBgn0000140	asp	ASPM
TRiP	JF03251	FBgn0004363	porin	VDAC1,VDAC2,VDAC3
TRiP	JF03267	FBgn0004908	Arl2	ARL2
TRiP	JF03351	FBgn0005278	Sam-S	MAT1A,MAT2A
TRiP	HMC03074	FBgn0000576	ems	EMX1,EMX2
TRiP	HMC03583	FBgn0023023	CRMP	CRMP1,DPYS,DPYSL2,DPYSL3,DPYSL4,DPYSL5
TRiP	HMC03678	FBgn0035253	CG7971	SRRM2,SRRM3
TRiP	HMC03843	FBgn0038233	HtrA2	HTRA1,HTRA2,HTRA3,HTRA4
TRiP	HMC04439	FBgn0264307	orb2	CPEB2,CPEB3,CPEB4
TRiP	HMJ21251	FBgn0052944	CG32944	STK32A,STK32B,STK32C
TRiP	HMJ21893	FBgn0259178	5PtaseI	INPP5A
TRiP	HMJ22073	FBgn0020912	Ptx1	PITX1,PITX2,PITX3
TRiP	HMJ22328	FBgn0037702,FBgn0037703	CG8176,JHDM2	FCHO1,FCHO2,HR,JMJD1C,KDM3A,KDM3B,SGIP1
TRiP	HMJ22572	FBgn0260960	Baldspot	ELOVL3,ELOVL6
TRiP	HMJ22710	FBgn0264005	Hmx	HMX2,HMX3,HMX1
TRiP	HMJ22871	FBgn0085369	Drgx	DRGX
TRiP	HMJ22909	FBgn0040318	HGTX	NKX6-1,NKX6-2,NKX6-3
TRiP	HMJ23057	FBgn0000303	ChAT	CHAT,CRAT
TRiP	HMJ23369	FBgn0040666	CG12848	CHCHD1
TRiP	HMJ23436	FBgn0039071	bb8	GLUD1,GLUD2
TRiP	HMJ23687	FBgn0039977	CG17454	SMNDC1
TRiP	HMJ30172	FBgn0031990	PAPLA1	DDHD2,SEC23IP
TRiP	HMS00172	FBgn0001624	dlg1	DLG1,DLG2,DLG3,DLG4
TRiP	HMS00299	FBgn0038880	SIFaR	NPFFR1,NPFFR2
TRiP	HMS00484	FBgn0024291	Sirt1	SIRT1,SIRT3
TRiP	HMS00632	FBgn0261836	Msp300	SYNE1,SYNE2
TRiP	HMS00677	FBgn0020496	CtBP	CTBP1,CTBP2
TRiP	HMS00930	FBgn0002962	nos	NANOS1,NANOS2,NANOS3
TRiP	HMS01214	FBgn0015794	Rab18	RAB18
TRiP	HMS01373	FBgn0038916	dnd	ARL3
TRiP	HMS01395	FBgn0015550	tap	NEUROG1,NEUROG2,NEUROG3
TRiP	HMS01397	FBgn0264560	garz	GBF1
TRiP	HMS01398	FBgn0032956	Cul2	CUL2
TRiP	HMS01424	FBgn0001565	Hlc	DDX56
TRiP	HMS01756	FBgn0010238	Lac	IGLON5,LSAMP,NEGR1,NTM,OPCML
TRiP	HMS01903	FBgn0010215	alpha-Cat	CTNNA1,CTNNA2,CTNNA3
TRiP	HMS02039	FBgn0011826	Pp2B-14D	PPP3CA,PPP3CB,PPP3CC
TRiP	HMS02212	FBgn0004106	Cdk1	CDK1,CDK2,CDK5
TRiP	HMS02885	FBgn0020255	Ran	RAN
TRiP	HMS03719	FBgn0034249	RhoGAP54D	ARHGAP19
TRiP	HMS00401	FBgn0026401	Nipped-B	NIPBL
TRiP	JF02869	FBgn0264922	smt3	SUMO3,SUMO2,SUMO4
TRiP	HMC03810	FBgn0005411	U2af50	U2AF2
TRiP	JF02693	FBgn0005411	U2af50	U2AF2
NIG	3001R-2	FBgn0001186	Hex-A	GCK,HK1,HK2,HK3,HKDC1
NIG	5502R-3	FBgn0003279	RpL4	RPL4
NIG	14792R-1	FBgn0003517	sta	RPSA
NIG	5785R-3	FBgn0003701	thr
NIG	5271R-7	FBgn0003942	RpS27A	RPS27A
NIG	1524R-2	FBgn0004403,FBgn0004404	RpS14a,RpS14b	RPS14
NIG	1527R-3	FBgn0004404,FBgn0004403	RpS14b,RpS14a	RPS14
NIG	7978R-3	FBgn0004852	Ac76E	ADCY2,ADCY4,ADCY7
NIG	6510R-2	FBgn0010409	RpL18A	RPL18A
NIG	8900R-2	FBgn0010411	RpS18	RPS18
NIG	4651R-2	FBgn0011272	RpL13	RPL13
NIG	11276R-2	FBgn0011284	RpS4	RPS4X,RPS4Y1,RPS4Y2
NIG	3307R-1	FBgn0011474	PR-Set7	KMT5A
NIG	7726R-1	FBgn0013325	RpL11	RPL11
NIG	15804R-1	FBgn0013811	Dhc62B	DNAH12
NIG	9378R-1	FBgn0014023	mRpL47	MRPL47
NIG	3314R-2	FBgn0014026	RpL7A	RPL7A
NIG	6141R-1	FBgn0015756	RpL9	RPL9
NIG	2168R-3	FBgn0017545	RpS3A	RPS3A
NIG	6253R-8	FBgn0017579	RpL14	RPL14
NIG	9124R-1	FBgn0022023	eIF3h	EIF3H
NIG	17766R-2	FBgn0023510	Rbcn-3B	WDR7,WDR72
NIG	17896R-2	FBgn0023537	CG17896	ALDH6A1
NIG	3630R-2	FBgn0023540	CG3630	ABRA
NIG	9204R-3	FBgn0025720	Ate1	ATE1
NIG	5991R-3	FBgn0026576	Pisd	PISD
NIG	7479R-1	FBgn0027085	LeuRS-m	LARS2
NIG	4719R-3	FBgn0027508,FBgn0267770	Tnks,asRNA:CR46101	TNKS,TNKS2
NIG	2239R-1	FBgn0027654	jdp	DNAJC12
NIG	14786R-2	FBgn0027794	Lrpprc2	LRPPRC
NIG	4701R-1	FBgn0028868	CG4701	ATAD1
NIG	7923R-1	FBgn0029172	Fad2	SCD,SCD5
NIG	6428R-2	FBgn0029689	CG6428	ASPG
NIG	11444R-1	FBgn0029715	CG11444	PDAP1
NIG	3192R-2	FBgn0029888	ND-ASHI	NDUFB8
NIG	4095R-2	FBgn0029890	Fum2	FH
NIG	10777R-3	FBgn0029979	mahe	DDX17,DDX5
NIG	2990R-2	FBgn0030170	CG2990	DNA2
NIG	2076R-1	FBgn0030263,FBgn0267164	CG2076,asRNA:CR45604	GHITM
NIG	11699R-2	FBgn0030311,FBgn0265252	CG11699,asRNA:CR44266	TMEM242
NIG	2471R-1	FBgn0030357	Sclp	LRRC20
NIG	10362R-2	FBgn0030358	CG10362	PDZD8
NIG	1796R-4	FBgn0030365	Tango4	PLRG1
NIG	15927R-2	FBgn0030389	CG15927
NIG	4661R-1	FBgn0030429	CG4661
NIG	2691R-1	FBgn0030504	CG2691	RRP12
NIG	4742R-2	FBgn0030786	mRpL22	MRPL22
NIG	6659R-2	FBgn0030946	CG6659	DPY19L1,DPY19L2,DPY19L3,DPY19L4
NIG	7890R-2	FBgn0031005	Hs3st-B	HS3ST2,HS3ST3A1,HS3ST3B1,HS3ST4,HS3ST6
NIG	11454R-3	FBgn0031224	CG11454	RBM11,RBM7
NIG	13688R-2	FBgn0031267	Ipk2	IPMK
NIG	4887R-3	FBgn0031318	CG4887	RBM10,RBM5,RBM6
NIG	3213R-3	FBgn0031545	CG3213
NIG	11927R-2	FBgn0031638	CG11927
NIG	18592R-3	FBgn0031678	Nepl3	KEL
NIG	11015R-3	FBgn0031830	COX5B	COX5B
NIG	11043R-3	FBgn0031831,FBgn0031832	COX5BL,CG9596	COX5B,TRMT6
NIG	3430R-4	FBgn0031875	CG3430	MCMBP
NIG	7025R-1	FBgn0031930	CG7025	CPA1,CPA2,CPA3,CPA4,CPA5,CPA6,CPB1,CPB2,CPO
NIG	8552R-1	FBgn0031990	PAPLA1	DDHD2,SEC23IP
NIG	18301R-1	FBgn0032265	CG18301	LIPA,LIPF,LIPJ,LIPK,LIPM,LIPN
NIG	6249R-1	FBgn0032346	Csl4	EXOSC1,EXOSC10
NIG	6523R-3	FBgn0032509	CG6523	GLRX3
NIG	4599R-2	FBgn0032586	Tpr2	DNAJC7
NIG	10600R-2	FBgn0032717	CG10600	RSBN1,RSBN1L
NIG	17349R-1	FBgn0032771	CG17349	PACRG
NIG	9331R-2	FBgn0032889	CG9331	GRHPR
NIG	12775R-3	FBgn0032987	RpL21	RPL21
NIG	17002R-2	FBgn0033122	CG17002	GPS2
NIG	12159R-4	FBgn0033232	CG12159
NIG	13746R-2	FBgn0033341	MrgBP	MRGBP
NIG	8569R-2	FBgn0033752	CG8569	ZMYND11
NIG	12855R-1	FBgn0033973	HPS1	HPS1
NIG	12954R-2	FBgn0034001	mRpL41	MRPL41
NIG	6385R-2	FBgn0034276	Sardh	DMGDH,SARDH
NIG	10444R-2	FBgn0034494	CG10444	SLC5A12,SLC5A5,SLC5A6,SLC5A8
NIG	16742R-2	FBgn0034529	FAM21	WASHC2A,WASHC2C
NIG	4402R-2	FBgn0034660	Loxl2	LOXL2,LOXL3,LOXL4
NIG	9149R-1	FBgn0035203	CG9149	ACAT2
NIG	2162R-1	FBgn0035388	CG2162	R3HCC1,R3HCC1L
NIG	12740R-1	FBgn0035422	RpL28	RPL28
NIG	8111R-3	FBgn0035825	CG8111	TMEM43
NIG	7550R-1	FBgn0035839	CG7550	ADO
NIG	6673R-1	FBgn0035906	GstO2	GSTO1,GSTO2
NIG	3424R-1	FBgn0036007	path	SLC36A1,SLC36A2,SLC36A3,SLC36A4
NIG	6767R-1	FBgn0036030	CG6767	PRPS1,PRPS1L1,PRPS2
NIG	6140R-3	FBgn0036162	Fum3	FH
NIG	11262R-1	FBgn0036329	CG11262	OCA2
NIG	4925R-3	FBgn0036614	Golgin104	CCDC186
NIG	4842R-3	FBgn0036620	CG4842	HPGD
NIG	7728R-2	FBgn0036686	CG7728	BMS1
NIG	5605R-1	FBgn0036974	eRF1	ETF1
NIG	9791R-2	FBgn0037232	Suv3	SUPV3L1
NIG	12005R-3	FBgn0037301	Mms19	MMS19
NIG	10018R-2	FBgn0037338	Snm1	DCLRE1A
NIG	1475R-1	FBgn0037351	RpL13A	RPL13A
NIG	10068R-1	FBgn0037473	CG10068	ELMOD1,ELMOD2
NIG	1287R-1	FBgn0037506	Mics1	GHITM
NIG	8379R-1	FBgn0037638	CG8379	ARMH3
NIG	5281R-3	FBgn0037902	CG5281	SLC35G1
NIG	14721R-1	FBgn0037942	CG14721	TPK1
NIG	10096R-3	FBgn0038033,FBgn0038032	CG10097,CG10096	FAR1,FAR2
NIG	5196R-1	FBgn0038039	CG5196	ZDHHC6
NIG	6136R-1	FBgn0038332	CG6136	CUTC
NIG	9589R-1	FBgn0038361	Uros2	UROS
NIG	12333R-1	FBgn0038617	Wdr37	WDR37
NIG	5919R-1	FBgn0038876	Idi	IDI1,IDI2
NIG	17141R-1	FBgn0039020	CG17141	MTG1
NIG	4704R-1	FBgn0039029	CG4704	MICU1
NIG	5447R-1	FBgn0039427	CG5447	GOLGA7,GOLGA7B
NIG	14238R-3	FBgn0039429	CG14238	TMEM26
NIG	5880R-3	FBgn0039489	CG5880	ZDHHC16
NIG	7808R-2	FBgn0039713	RpS8	RPS8
NIG	9688R-1	FBgn0039765	mRpS18C	MRPS18C
NIG	10161R-3	FBgn0040227	eIF3d1	EIF3D
NIG	16903R-8	FBgn0040394	CG16903	CCNL1,CCNL2
NIG	5925R-1	FBgn0043043	Desat2	SCD,SCD5
NIG	30156R-2	FBgn0050156	CG30156	DNAJB12,DNAJB14,DNAJC18
NIG	31005R-3	FBgn0051005	qless	PDSS1
NIG	31145R-2	FBgn0051145	CG31145	FAM20A,FAM20C
NIG	31472R-1	FBgn0051472	sgll	PNPO
NIG	31717R-1	FBgn0051717	CG31717	PLPP6,PLPP7
NIG	31871R-1	FBgn0051871	CG31871	LIPA,LIPF,LIPJ,LIPK,LIPM,LIPN
NIG	32137R-2	FBgn0052137	CG32137	BICDL1,BICDL2
NIG	8572R-4	FBgn0052380	SMSr	SAMD8
NIG	6513R-3	FBgn0061515	endos	ARPP19,ENSA
NIG	17489R-1	FBgn0064225	RpL5	RPL5
NIG	11757R-1	FBgn0085377	CG34348	TMEM68
NIG	15301R-1	FBgn0085443	spri	RIN1,RIN2,RIN3
NIG	10233R-1	FBgn0087005	rtp	MORN4
NIG	12785R-1	FBgn0261286	Mat89Ba	NOL6
NIG	6547R-1	FBgn0261380	mRpL37	MRPL37
NIG	17246R-2	FBgn0261439	SdhA	SDHA
NIG	8119R-3	FBgn0262991,FBgn0030664	asRNA:CR43299,CG8119
NIG	31318R-3	FBgn0263738	Ada2a	POLR2D,TADA2A,TADA2B
NIG	9924R-1	FBgn0264493	rdx	SPOP,SPOPL
NIG	2913R-3	FBgn0265575	yin	SLC15A1,SLC15A2,SLC15A4
NIG	8418R-2	FBgn0265605	Ric	RIT1,RIT2
NIG	12079R-1	FBgn0266582	ND-30	NDUFS3
NIG	6424R-1	FBgn0284231,FBgn0028494	CG46315,CG6424	FAM13A,FAM13B,FAM13C
NIG	11098R-3	FBgn0286898	Tango1	CTAGE1,CTAGE5,CTAGE4,CTAGE8,CTAGE9,MIA2,MIA3
NIG	12002R-3	FBgn0032910	CG9265	DHRS3,HSD17B11,HSD17B13,RDH10,SDR16C5
NIG	13761R	FBgn0011566	Smyd3	SMYD1,SMYD2,SMYD3
NIG	4759R-3	FBgn0039359	RpL27	RPL27
NIG	9981R-3	FBgn0030746	CG9981	ATP11A,ATP11B,ATP11C,ATP8A1,ATP8A2,ATP8B1,ATP8B2,ATP8B3,ATP8B4
NIG	13398R-2	FBgn0032042	CG13398	DOK1,DOK2,FRS2,FRS3
NIG	4046R-3	FBgn0034743	RpS16	RPS16
NIG	4926R-2	FBgn0010407	Ror	ROR1,ROR2
NIG	5083R-2	FBgn0038390	Rbf2	RB1,RBL1,RBL2
NIG	4169R-1	FBgn0250814	CG4169	UQCRC2
VDRC	v110015	FBgn0035027	CG3511	PPWD1
VDRC	v21735	FBgn0035027	CG3511	PPWD1

## Sheet: unique human genes
unique human genes (score>=4)
ABCA1
ABCA10
ABCA12
ABCA13
ABCA2
ABCA3
ABCA4
ABCA5
ABCA6
ABCA7
ABCA8
ABCA9
ABCB1
ABCB11
ABCB4
ABCB5
ABCC1
ABCC10
ABCC11
ABCC12
ABCC2
ABCC3
ABCC4
ABCC5
ABCC6
ABCC8
ABCC9
ABCE1
ABI1
ABI2
ABI3
ABL1
ABL2
ABLIM1
ABLIM2
ABLIM3
ABR
ABRA
ACADSB
ACAT2
ACBD6
ACHE
ACO1
ACO2
ACOT13
ACSS3
ACTA2
ACTB
ACTBL2
ACTC1
ACTG1
ACTR1A
ACTR1B
ACTR5
ACTRT3
ACVR1
ACVR1B
ACVR1C
ACVR2A
ACVR2B
ACVRL1
ADAM11
ADAM12
ADAM15
ADAM18
ADAM19
ADAM2
ADAM20
ADAM21
ADAM22
ADAM23
ADAM28
ADAM29
ADAM30
ADAM32
ADAM33
ADAM7
ADAM9
ADAMDEC1
ADARB1
ADARB2
ADCY2
ADCY4
ADCY7
ADD1
ADD2
ADD3
ADO
ADRA2A
ADRA2B
ADRA2C
ADSS
ADSSL1
AFDN
AFG3L2
AGAP1
AGAP11
AGAP2
AGAP3
AGAP4
AGAP5
AGAP6
AGAP7P
AGAP9
AGO1
AGO2
AGO3
AGO4
AIP
AIPL1
AJUBA
AKIRIN1
AKIRIN2
AKT1
AKT2
AKT3
ALAS1
ALAS2
ALDH1L1
ALDH1L2
ALDH3A1
ALDH3A2
ALDH3B1
ALDH3B2
ALDH5A1
ALDH6A1
ALG1
ALG1L
ALG1L2
ALG6
ALK
AMN
AMY1A
AMY1B
AMY1C
AMY2A
AMY2B
ANAPC5
ANK1
ANK2
ANK3
ANKS1A
ANKS1B
ANXA10
ANXA11
ANXA13
ANXA4
ANXA7
ANXA8
AOX1
AP3M1
AP3M2
APAF1
APBA1
APBA2
APBA3
APC
APC2
API5
ARAF
ARCN1
ARHGAP1
ARHGAP19
ARHGAP35
ARHGAP5
ARHGAP8
ARHGEF25
ARID1A
ARID1B
ARID2
ARL2
ARL3
ARMC4
ARMH3
ARNTL
ARNTL2
ARPC2
ARPC3
ARPP19
ARPP21
ARVCF
ASAH2
ASAH2B
ASCC1
ASIC1
ASIC2
ASIC3
ASIC4
ASIC5
ASPG
ASPM
ASXL1
ASXL2
ASXL3
ATAD1
ATCAY
ATE1
ATF1
ATF4
ATF5
ATF6
ATF6B
ATG16L1
ATG16L2
ATG2A
ATG2B
ATG4A
ATG4B
ATG4C
ATG4D
ATG5
ATM
ATP10A
ATP10B
ATP10D
ATP11A
ATP11B
ATP11C
ATP13A2
ATP13A3
ATP13A4
ATP13A5
ATP5F1B
ATP5MC1
ATP5MC2
ATP5MC3
ATP5MD
ATP5PD
ATP6V0D1
ATP6V0D2
ATP6V1B1
ATP6V1B2
ATP8A1
ATP8A2
ATP8B1
ATP8B2
ATP8B3
ATP8B4
ATP9A
ATP9B
ATRN
ATRNL1
AURKA
AURKB
AURKC
AXIN1
AXIN2
B3GAT1
B3GAT2
B3GAT3
BAG2
BAG3
BAG4
BCHE
BCOR
BCORL1
BCR
BECN1
BECN2
BICC1
BICDL1
BICDL2
BIRC2
BIRC3
BIRC5
BIRC7
BIRC8
BLK
BLOC1S2
BMI1
BMP1
BMP2
BMP4
BMP5
BMP6
BMP7
BMP8A
BMP8B
BMPR1A
BMPR1B
BMS1
BMX
BNC1
BNC2
BNIP2
BNIPL
BOK
BORCS7
BPGM
BPHL
BRAF
BRD2
BRD3
BRD4
BRDT
BTAF1
BTK
BTRC
BUB3
BUD31
CA1
CA10
CA11
CA12
CA13
CA14
CA3
CA4
CA5A
CA5B
CA6
CA7
CA9
CACNA1A
CACNA1B
CACNA1C
CACNA1D
CACNA1E
CACNA1F
CACNA1G
CACNA1H
CACNA1I
CACNA1S
CACNB1
CACNB2
CACNB3
CACNB4
CAD
CAMK1
CAMK1D
CAMK1G
CAMK2A
CAMK2B
CAMK2D
CAMK2G
CAP1
CAP2
CAPN1
CAPN11
CAPN12
CAPN13
CAPN14
CAPN2
CAPN3
CAPN8
CAPN9
CAPS
CAPSL
CARHSP1
CASC1
CASP10
CASP3
CASP6
CASP7
CASP8
CBFA2T2
CBFA2T3
CBFB
CBX1
CBX3
CBX5
CCDC186
CCDC6
CCN1
CCN2
CCN3
CCN4
CCN5
CCN6
CCNA1
CCNA2
CCNB1
CCNB2
CCND1
CCND2
CCND3
CCNE1
CCNE2
CCNJ
CCNJL
CCNL1
CCNL2
CCNT1
CCNT2
CCNY
CCNYL1
CD36
CDC27
CDC37
CDC37L1
CDC40
CDC42
CDC5L
CDK1
CDK12
CDK13
CDK14
CDK15
CDK16
CDK17
CDK18
CDK2
CDK3
CDK4
CDK5
CDK6
CELF3
CELF4
CELF5
CELF6
CELSR1
CELSR2
CELSR3
CEP104
CEP290
CERK
CES1
CES2
CES3
CES4A
CES5A
CFAP58
CFAP70
CHAT
CHCHD1
CHD3
CHD4
CHD5
CHD6
CHD7
CHD8
CHD9
CHI3L1
CHIT1
CHL1
CHRFAM7A
CHRNA7
CHSY1
CHSY3
CHUK
CISD1
CISD2
CKB
CKM
CKMT1A
CKMT1B
CKMT2
CLCN1
CLCN2
CLCNKA
CLCNKB
CLOCK
CLSTN1
CLSTN2
CLSTN3
CNGB1
CNGB3
CNN1
CNN2
CNN3
CNOT1
CNOT10
CNTN1
CNTN2
CNTN3
CNTN4
CNTN5
CNTN6
CNTNAP1
CNTNAP2
CNTNAP3
CNTNAP3B
CNTNAP4
CNTNAP5
COASY
COMMD3-BMI1
COMP
COPB2
COPE
COPG1
COPG2
COPS8
COX15
COX5B
COX6C
COX7A1
COX7A2
COX7A2L
COX7A2P2
CPA1
CPA2
CPA3
CPA4
CPA5
CPA6
CPB1
CPB2
CPEB1
CPEB2
CPEB3
CPEB4
CPO
CPS1
CPSF1
CPSF3
CPSF4
CPSF4L
CPSF6
CPSF7
CRAT
CREB1
CREBBP
CREBL2
CREM
CRMP1
CRNKL1
CRY1
CRY2
CRYAA
CRYAA2
CRYAB
CRYL1
CSDC2
CSDE1
CSE1L
CSMD3
CSNK1A1
CSNK1A1L
CSNK1D
CSNK1E
CTAGE1
CTAGE4
CTAGE5
CTAGE8
CTAGE9
CTBP1
CTBP2
CTCF
CTCFL
CTDP1
CTNNA1
CTNNA2
CTNNA3
CTNNB1
CTNND1
CTNND2
CTNS
CTSL
CTSV
CTTNBP2NL
CUBN
CUEDC2
CUL2
CUL3
CUL4A
CUL4B
CUTC
CUX1
CUX2
CYLD
CYP19A1
CYP3A4
CYP3A43
CYP3A5
CYP3A7-CYP3A51P
CYP4A22
CYP4B1
CYP4F11
CYP4F12
CYP4F2
CYP4F22
CYP4F3
CYP4F8
CYP4V2
CYP4X1
CYP4Z1
D2HGDH
DBP
DCHS1
DCHS2
DCLK1
DCLK2
DCLRE1A
DCX
DDHD2
DDX17
DDX23
DDX39A
DDX39B
DDX3X
DDX3Y
DDX4
DDX5
DDX56
DEGS1
DEGS2
DGKA
DGKB
DGKG
DHODH
DHRS3
DHTKD1
DHX15
DHX16
DHX38
DHX8
DIAPH1
DIAPH2
DIAPH3
DIS3
DLG1
DLG2
DLG3
DLG4
DLG5
DLL1
DLL4
DMGDH
DMTN
DNA2
DNAH10
DNAH11
DNAH12
DNAH17
DNAH2
DNAH5
DNAH8
DNAH9
DNAJB1
DNAJB12
DNAJB13
DNAJB14
DNAJB4
DNAJB5
DNAJC12
DNAJC16
DNAJC17
DNAJC18
DNAJC7
DNAJC9
DOCK1
DOCK2
DOCK3
DOCK4
DOCK5
DOK1
DOK2
DOT1L
DPEP1
DPEP2
DPEP3
DPM2
DPY19L1
DPY19L2
DPY19L3
DPY19L4
DPY30
DPYS
DPYSL2
DPYSL3
DPYSL4
DPYSL5
DRGX
DTNA
DTNB
DTYMK
DUOX1
DUOX2
DUOXA1
DUOXA2
DVL1
DVL2
DVL3
DYNC2H1
DYSF
E2F1
E2F2
E2F3
E2F4
E2F6
EBF1
EBF2
EBF3
EBF4
ECD
EED
EEF1AKMT2
EFTUD2
EGFR
EGLN1
EGLN2
EGLN3
EGR1
EGR2
EGR3
EIF2A
EIF2AK3
EIF2S2
EIF2S3
EIF2S3B
EIF3A
EIF3D
EIF3F
EIF3H
EIF3I
EIF3M
EIF4A1
EIF4A2
EIF4A3
EIF4E
EIF4E1B
EIF4EBP1
EIF4EBP2
EIF4EBP3
EIF4G1
EIF4G3
EIF5
ELMOD1
ELMOD2
ELMSAN1
ELOA
ELOA2
ELOA3
ELOA3B
ELOA3C
ELOA3D
ELOC
ELOVL3
ELOVL6
EMX1
EMX2
ENKD1
ENSA
ENTHD1
EP300
EP400
EPAS1
EPC1
EPC2
EPHA1
EPHA10
EPHA2
EPHA3
EPHA4
EPHA5
EPHA6
EPHA7
EPHA8
EPHB1
EPHB2
EPHB3
EPHB4
EPHB6
EPHX1
EPN1
EPN2
EPN3
ERBB2
ERBB3
ERBB4
ERCC2
ERG
ERN1
ERN2
ERP27
ESRP1
ESRP2
ESRRA
ESRRB
ESRRG
ETF1
ETS1
ETS2
ETV1
ETV4
ETV5
ETV6
ETV7
EXO1
EXOC6
EXOC6B
EXOSC1
EXOSC10
EZH1
EZH2
EZR
FA2H
FABP12
FABP3
FABP4
FABP5
FABP7
FABP9
FAM102A
FAM102B
FAM13A
FAM13B
FAM13C
FAM20A
FAM20C
FANCI
FAR1
FAR2
FASN
FAT1
FAT2
FAT3
FAT4
FAU
FBN3
FBXL15
FBXO11
FBXO25
FBXO32
FBXW11
FBXW4
FBXW7
FCGBP
FCHO1
FCHO2
FER1L4
FER1L5
FER1L6
FEV
FGFR1
FGFR2
FGFR3
FGFR4
FGGY
FGR
FH
FIBP
FLI1
FLNA
FLNB
FLNC
FMR1
FOXA1
FOXA2
FOXA3
FOXO1
FOXO3
FOXO4
FOXO6
FRA10AC1
FRK
FRS2
FRS3
FST
FSTL3
FUBP1
FUBP3
FURIN
FXR1
FXR2
FYN
FZD5
FZD8
GABRA1
GABRA2
GABRA3
GABRA4
GABRA5
GABRA6
GABRE
GABRG1
GABRG2
GABRG3
GALNT10
GALNTL6
GARS
GATA1
GATA2
GATA3
GATA4
GATA5
GATA6
GATC
GBA3
GBF1
GCAT
GCK
GDF11
GEMIN2
GHITM
GLI1
GLI2
GLI3
GLRX3
GLUD1
GLUD2
GMNN
GNA12
GNA13
GNA14
GNA15
GNAL
GNAQ
GNAS
GNAT2
GNAT3
GNB1
GNB2
GNB3
GNB4
GNPTAB
GOLGA7
GOLGA7B
GON4L
GORAB
GOT1
GOT1L1
GOT2
GPAM
GPAT2
GPS2
GRAP
GRAP2
GRAPL
GRB2
GRHPR
GRIK1
GRIK2
GRIK3
GRIK4
GRIK5
GRIN2A
GRIN2B
GRIN2C
GRIN2D
GRK4
GRK5
GRK6
GSC
GSK3A
GSK3B
GSTM1
GSTM4
GSTO1
GSTO2
GSTT2
GSTT2B
GTF2B
GTPBP4
GUSB
H2BFM
H2BFWT
HAND1
HAND2
HCK
HDAC1
HDAC2
HDAC3
HDAC4
HDAC5
HDAC7
HDAC9
HECW1
HECW2
HERC2
HGD
HHAT
HHATL
HHEX
HIF1A
HIF3A
HIST1H2BA
HIST1H2BB
HIST1H2BC
HIST1H2BD
HIST1H2BG
HIST1H2BH
HIST1H2BJ
HIST1H2BK
HIST1H2BL
HIST1H2BM
HIST1H2BN
HIST1H2BO
HIST1H4A
HIST1H4B
HIST1H4C
HIST1H4D
HIST1H4E
HIST1H4F
HIST1H4G
HIST1H4H
HIST1H4I
HIST1H4J
HIST1H4K
HIST1H4L
HIST2H2BE
HIST2H2BF
HIST2H4A
HIST2H4B
HIST3H2BB
HIST4H4
HK1
HK2
HK3
HKDC1
HLF
HMX1
HMX2
HMX3
HNF4A
HNF4G
HOXA4
HOXB4
HOXC4
HOXD4
HPCA
HPCAL1
HPCAL4
HPD
HPGD
HPGDS
HPS1
HR
HRAS
HS3ST2
HS3ST3A1
HS3ST3B1
HS3ST4
HS3ST6
HSD17B11
HSD17B13
HSP90AA1
HSP90AB1
HSP90B1
HSPA1A
HSPA1B
HSPA1L
HSPA2
HSPA5
HSPA6
HSPA8
HSPB1
HSPB2
HSPB6
HSPG2
HTATSF1
HTRA1
HTRA2
HTRA3
HTRA4
HUWE1
ID1
ID2
ID3
ID4
IDH1
IDH2
IDI1
IDI2
IER3IP1
IGF1R
IGLON5
IGSF9
IGSF9B
IKBKB
IKBKE
IKBKG
IMPA1
IMPA2
INHBA
INHBB
INHBC
INHBE
INPP5A
INPP5F
INSR
INSRR
IPMK
IPO7
IPO8
IQSEC1
IQSEC2
IQSEC3
IRAK1
IRAK2
IRAK3
IRAK4
IREB2
IRS1
IRS2
IRS4
IRX1
IRX3
IRX4
IRX5
IRX6
ISCA2
ISCU
ISOC1
ISOC2
ITCH
ITGA2B
ITGA5
ITGA8
ITGAV
ITGB1
ITGB2
ITGB3
ITGB4
ITGB5
ITGB6
ITGB7
ITK
ITPKA
ITPKB
ITPKC
ITPR1
ITPR2
ITPR3
JAG1
JAG2
JAK1
JAK2
JAK3
JAZF1
JMJD1C
JUN
JUNB
JUND
JUP
KALRN
KANK1
KANK2
KANK3
KANK4
KAT6A
KAT6B
KCMF1
KCNA1
KCNA10
KCNA2
KCNA3
KCNA4
KCNA5
KCNA6
KCNA7
KCNAB1
KCNAB2
KCNAB3
KCNB1
KCNB2
KCNC1
KCNC2
KCNC3
KCNC4
KCNH3
KCNH4
KCNH8
KCNIP1
KCNIP2
KCNIP3
KCNIP4
KCNK10
KCNK15
KCNK16
KCNK17
KCNK18
KCNK2
KCNK3
KCNK4
KCNK5
KCNK6
KCNK9
KCNMA1
KCNQ1
KCNQ2
KCNQ3
KCNQ4
KCNQ5
KCNU1
KDM3A
KDM3B
KDM5A
KDM5B
KDM5C
KDM5D
KDM6A
KDM6B
KEAP1
KEL
KHDRBS1
KHDRBS2
KHDRBS3
KHSRP
KIF11
KIF12
KIF13A
KIF13B
KIF1A
KIF1B
KIF1BP
KIF1C
KIF5A
KIF5B
KIF5C
KIN
KL
KLB
KLHL1
KLHL4
KLHL5
KMT2A
KMT2B
KMT2C
KMT2D
KMT5A
KRAS
KY
L1CAM
LALBA
LARS2
LBX1
LBX2
LCK
LCOR
LCORL
LCT
LCTL
LDB1
LDB2
LDB3
LEF1
LGR4
LGR5
LGR6
LHX6
LHX8
LIMD1
LIN7A
LIN7B
LIN7C
LIPA
LIPF
LIPH
LIPI
LIPJ
LIPK
LIPM
LIPN
LMO1
LMO3
LMOD1
LMOD2
LMOD3
LOC102724334
LOXL2
LOXL3
LOXL4
LPP
LRMDA
LRP1
LRP1B
LRP2
LRP4
LRP5
LRP5L
LRP6
LRPPRC
LRRC1
LRRC20
LRRK1
LRRK2
LSAMP
LSM14A
LSM14B
LTK
LYAR
LYL1
LYN
LYZ
LYZL1
LYZL2
LYZL4
LYZL6
LZTS1
LZTS2
LZTS3
MAD2L2
MAGEA1
MAGEA10
MAGEA11
MAGEA12
MAGEA13P
MAGEA2B
MAGEA3
MAGEA4
MAGEA6
MAGEA8
MAGEA9B
MAGEB1
MAGEB10
MAGEB16
MAGEB17
MAGEB18
MAGEB2
MAGEB3
MAGEB4
MAGEB5
MAGEB6
MAGEC1
MAGEC2
MAGEC3
MAGED1
MAGED2
MAGED4
MAGED4B
MAGEE1
MAGEE2
MAGEF1
MAGEH1
MAGEL2
MAP1A
MAP1B
MAP1S
MAP2K1
MAP2K2
MAP2K3
MAP2K4
MAP2K6
MAP3K10
MAP3K11
MAP3K15
MAP3K21
MAP3K5
MAP3K6
MAP3K7
MAP3K9
MAP4K1
MAP4K2
MAP4K3
MAP4K5
MAPK1
MAPK10
MAPK11
MAPK12
MAPK13
MAPK14
MAPK15
MAPK3
MAPK8
MAPK9
MAPKAP1
MAT1A
MAT2A
MATN2
MBD5
MBNL1
MBNL2
MBNL3
MCF2
MCF2L
MCF2L2
MCIDAS
MCMBP
MCOLN1
MCOLN2
MCOLN3
MCU
MCUB
MED12
MED12L
MED23
MEF2A
MEF2B
MEF2C
MEF2D
MEIS1
MEIS2
MEIS3
MEOX1
MEOX2
MEX3A
MEX3B
MEX3C
MEX3D
MFAP1
MFN1
MFN2
MGAT4A
MGAT4B
MGAT4D
MIA2
MIA3
MICAL1
MICAL2
MICAL3
MICU1
MINPP1
MITF
MKNK1
MKNK2
MKX
MLST8
MMP14
MMP15
MMP16
MMP17
MMP24
MMP25
MMS19
MNX1
MORN4
MOS
MPO
MPP3
MPP4
MPP7
MRGBP
MRPL22
MRPL37
MRPL41
MRPL47
MRPL58
MRPS16
MRPS18C
MRPS5
MRTFA
MRTFB
MSC
MSN
MSTN
MSX1
MSX2
MTG1
MTOR
MTPAP
MTR
MUC2
MUC5AC
MUC5B
MUC6
MUL1
MUSK
MYB
MYBL1
MYBL2
MYC
MYCBP2
MYD88
MYH10
MYH11
MYH14
MYH9
MYL12A
MYL12B
MYL9
MYLK
MYO3A
MYO3B
MYOCD
MYOF
NAIP
NANOS1
NANOS2
NANOS3
NAPA
NAPB
NCALD
NCAM1
NCAM2
NCBP1
NCOR1
NCOR2
NCS1
NDN
NDST1
NDST2
NDST3
NDST4
NDUFA10
NDUFA9
NDUFB3
NDUFB8
NDUFS1
NDUFS3
NDUFV1
NEGR1
NEURL
NEURL1
NEURL1B
NEURL3
NEUROG1
NEUROG2
NEUROG3
NF1
NFASC
NFE2
NFE2L1
NFE2L2
NFE2L3
NFIA
NFIB
NFIC
NFIX
NFKB1
NFKB2
NFKBIA
NHLH1
NHLH2
NINJ1
NINJ2
NIPBL
NKAP
NKAPL
NKX3-1
NKX3-2
NKX6-1
NKX6-2
NKX6-3
NLE1
NME7
NMRK1
NMRK2
NMUR1
NMUR2
NOC3L
NOCT
NOL6
NOTCH1
NOTCH2
NOTCH3
NOTCH4
NPAS2
NPAS4
NPFFR1
NPFFR2
NPRL2
NPY2R
NPY4R
NRAS
NRCAM
NRXN1
NRXN2
NRXN3
NSD1
NSD2
NSD3
NSMCE3
NT5C2
NT5DC4
NTM
NUP153
NUP160
NUP85
NUPR1
NUPR2
NXF1
NXF2
NXF2B
NXF3
NXF5
OAT
OBSCN
OCA2
ODF3
ODF3B
ODF3L2
OGDH
OGDHL
OPCML
OPN4
OPTN
OTOF
OTOG
OTOGL
OVGP1
OVOL1
OVOL2
P4HA1
P4HA2
P4HA3
P4HB
PABPC1
PABPC1L
PABPC3
PABPC4
PABPC4L
PABPC5
PACRG
PAK1
PAK2
PAK3
PAOX
PAPSS1
PAPSS2
PARD3
PARD3B
PARG
PASD1
PAX2
PAX5
PAX8
PAXIP1
PBRM1
PBX1
PBX2
PBX3
PBX4
PCBP1
PCBP2
PCBP3
PCBP4
PCDH15
PCGF1
PCGF2
PCGF5
PCNX1
PCNX2
PCNX3
PCSK1
PCSK2
PCSK4
PCSK5
PCSK6
PCSK7
PDAP1
PDCD11
PDE1A
PDE1B
PDE1C
PDE4A
PDE4B
PDE4C
PDE4D
PDGFA
PDGFB
PDIA2
PDIA3
PDIA4
PDILT
PDLIM1
PDLIM5
PDLIM7
PDPK1
PDPK2P
PDSS1
PDSS2
PDZD4
PDZD8
PDZRN3
PDZRN4
PER1
PER2
PER3
PEX3
PEX5
PEX5L
PGAM1
PGAM2
PGAM4
PGM1
PGM5
PHF5A
PHLPP1
PHLPP2
PIAS1
PIAS2
PIAS3
PIAS4
PIGB
PIK3CA
PIK3CB
PIK3CD
PIK3CG
PIK3R1
PIK3R2
PIK3R3
PIP5K1A
PIP5K1B
PIP5K1C
PIPSL
PISD
PITX1
PITX2
PITX3
PKD2
PKD2L1
PKD2L2
PKP1
PKP2
PKP3
PKP4
PLA2G12A
PLA2G12B
PLA2G3
PLCG1
PLCG2
PLPP3
PLPP4
PLPP5
PLPP6
PLPP7
PLRG1
PLXNA1
PLXNA2
PLXNA3
PLXNA4
PLXNB1
PLXNB2
PLXNB3
PLXND1
PMP2
PNCK
PNLIP
PNLIPRP1
PNLIPRP2
PNLIPRP3
PNPO
POLE
POLG2
POLR2D
POLR3A
POLRMT
POTEE
POTEF
POTEI
POTEJ
PPA1
PPA2
PPARGC1A
PPARGC1B
PPAT
PPFIA1
PPFIA2
PPFIA3
PPFIA4
PPIA
PPIAL4C
PPIAL4F
PPIAL4G
PPIAL4H
PPIF
PPM1D
PPP1CA
PPP1CB
PPP1CC
PPP1R12A
PPP1R12B
PPP1R12C
PPP1R15A
PPP1R3A
PPP1R3B
PPP1R3C
PPP1R3D
PPP1R3E
PPP1R3F
PPP1R3G
PPP2CA
PPP2CB
PPP2R1A
PPP2R1B
PPP2R2A
PPP2R2B
PPP2R2C
PPP2R2D
PPP2R5A
PPP2R5B
PPP2R5C
PPP2R5D
PPP2R5E
PPP3CA
PPP3CB
PPP3CC
PPP4C
PPP6C
PPRC1
PPWD1
PRDM1
PRDX1
PRDX2
PRDX3
PRDX4
PRKAA1
PRKAA2
PRKACA
PRKACB
PRKACG
PRKAR1A
PRKAR1B
PRKAR2A
PRKAR2B
PRKCA
PRKCB
PRKCD
PRKCE
PRKCG
PRKCH
PRKCI
PRKCQ
PRKCZ
PRKG1
PRKG2
PRKN
PRKX
PRKY
PRLHR
PRPF31
PRPF4
PRPS1
PRPS1L1
PRPS2
PRR5-ARHGAP8
PRRX1
PRRX2
PRUNE2
PSD
PSD2
PSD3
PSD4
PSENEN
PSMA2
PSMA3
PSMA5
PSMC4
PSMC6
PSMD1
PSMD12
PSMD13
PSMD3
PSMD6
PSMD7
PTCH1
PTCH2
PTEN
PTPN11
PTPN6
PTPRD
PTPRF
PTPRS
PUF60
PUM1
PUM2
PYGB
PYGL
PYGM
QKI
R3HCC1
R3HCC1L
R3HDM1
R3HDM2
RAB10
RAB11FIP1
RAB11FIP2
RAB11FIP5
RAB13
RAB18
RAB26
RAB27A
RAB27B
RAB35
RAB37
RAB40A
RAB40AL
RAB40B
RAB40C
RAB8A
RAB8B
RAC1
RAC2
RAC3
RACGAP1
RAD23A
RAD23B
RAD54L2
RAF1
RAN
RANBP1
RANBP2
RANBP3
RANBP3L
RASA1
RASGEF1A
RASGEF1B
RASGEF1C
RASSF2
RASSF4
RASSF6
RB1
RBBP4
RBBP7
RBFA
RBL1
RBL2
RBM10
RBM11
RBM5
RBM6
RBM7
RBPJ
RBPJL
RCC1
RDH10
RDX
REEP1
REEP2
REEP3
REEP4
REL
RELA
RELB
RET
RFX1
RFX2
RFX3
RFX4
RGPD1
RGPD2
RGPD3
RGPD4
RGPD5
RGPD6
RGPD8
RHEB
RHEBL1
RHOA
RHOB
RHOBTB1
RHOBTB2
RHOC
RHOG
RHOH
RHOQ
RIC8A
RIC8B
RICTOR
RIN1
RIN2
RIN3
RING1
RIT1
RIT2
RNF2
RNGTT
ROBO1
ROBO2
ROBO3
ROR1
ROR2
RPL10
RPL10A
RPL10L
RPL11
RPL13
RPL13A
RPL14
RPL17
RPL17-C18orf32
RPL18
RPL18A
RPL21
RPL22
RPL22L1
RPL23A
RPL24
RPL27
RPL28
RPL31
RPL32
RPL4
RPL5
RPL6
RPL7A
RPL8
RPL9
RPLP2
RPP30
RPS13
RPS14
RPS15
RPS16
RPS17
RPS18
RPS2
RPS26
RPS26P11
RPS27
RPS27A
RPS27L
RPS28
RPS29
RPS3
RPS3A
RPS4X
RPS4Y1
RPS4Y2
RPS6
RPS6KA1
RPS6KA2
RPS6KA3
RPS6KB1
RPS6KB2
RPS8
RPS9
RPSA
[truncated: 569 more rows]
