# Supplementary material for: Cross-species identification of PIP5K1-, splicing- and ubiquitin-related pathways as potential targets for RB1-deficient cells
Source: PLoS Genet. 2021 Feb 16;17(2):e1009354. doi: 10.1371/journal.pgen.1009354 (PMC7909629; doi:10.1371/journal.pgen.1009354)
Supplement: S2 Table — (XLSX) [file pgen.1009354.s014.xlsx]

## Sheet: Sheet1
Human gene	Drosophila gene	DIOPT score	Figure	# of RNAi lines tested	# of lines scored	Best line with phenotype	BDSC#		RB1 partner gene	EffectSize	P.value	AdjustedPvalue	FDR 10%	FDR 20%	Direction			Human Cancer Cell Lines Analysis	Human gene	Drosophila gene	DIOPT score	DRIVE	AVANA	DEPMAP	Marcotte/COLT	Total
MFAP1	Mfap1	9	Suppl1	2	2	HM05216	29536		MFAP1	1.69463	0.00910409	0.0195965	notSL	notSL	1			0	MFAP1	Mfap1	9	0	0	0	0	0
RPS29	RpS29	8	Suppl1	2	2	HMJ21541	54822		RPS29	1.16797	0.406741	0.493658	notSL	notSL	1			1	RPS29	RpS29	8	0	0	0	0	0
PRPF4	U4-U6-60K	10	Suppl1	2	2	HMC03931	55210		PRPF4	0.657721	0.01857	0.0360742	SL	SL	-1			2	PRPF4	U4-U6-60K	10	0	0	0	0	0
RAN	Ran	9	Main figure	3	2	HMS02885	44587		RAN	0.380389	1.39283e-07	1.15314e-06	SL	SL	-1			3	RAN	Ran	9	1	0	0	1	2
EIF3M	Tango7	9	Suppl1	3	3	HMS00667	32879		EIF3M	1.43147	0.0515465	0.0866364	notSL	notSL	1			5	EIF3M	Tango7	9	0	0	0	0	0
PSMA3	Prosalpha7	10	Suppl3	3	2	HMS00068	33660		PSMA3	0.42792	1.00434e-05	4.97562e-05	SL	SL	-1			6	PSMA3	Prosalpha7	10	1	0	0	1	2
CDC40	CG6015	9	Suppl1	3	3	HMS01037	34565		CDC40	1.08597	0.671775	0.737322	notSL	notSL	1			7	CDC40	CG6015	9	0	0	0	1	1
RNGTT	mRNA-cap	9	Suppl1	2	2	HMS04494	57297		RNGTT	0.693216	0.0495087	0.0836979	SL	SL	-1			8	RNGTT	mRNA-cap	9	0	0	0	0	0
PPP1CC	Pp1-87B	9	Suppl4	3	2	HMS00409	32414		PPP1CC	0.761295	0.164758	0.232565	notSL	notSL	-1			9	PPP1CC	Pp1-87B	9	1	0	0	0	1
PPP1CA									PPP1CA	0.955158	0.822575	0.864381	notSL	notSL	-1			10	PPP1CA			1	0	0	0	1
KHDRBS3	qkr58E-2	5	Suppl1	2	1	HMC03966	55279		KHDRBS3	1.16541	0.411085	0.497486	notSL	notSL	1			11	KHDRBS3	qkr58E-2	5	0	0	0	0	0
KHDRBS2									KHDRBS2	0.333734	1.48791e-09	2.16877e-08	SL	SL	-1			12	KHDRBS2			0	0	0	0	0
KHDRBS1									KHDRBS1	0.603927	0.00783298	0.0172301	SL	SL	-1			13	KHDRBS1			0	0	0	0	0
KIN	kin17	10	Suppl2	2	2	HMC03906	55692		KIN	1.41904	0.0546917	0.0911201	notSL	notSL	1			14	KIN	kin17	10	0	0	0	0	0
UBA1	Uba1	8	Suppl1	2	2	JF01977	25957		UBA1	1.04554	0.815156	0.858144	notSL	notSL	1			15	UBA1	Uba1	8	1	0	0	1	2
UBA7									UBA7	1.15392	0.424607	0.511334	notSL	notSL	1			16	UBA7			0	0	0	0	0
PSMD7	Rpn8	8	Suppl1	2	2	HMS05743	67913		PSMD7	0.637108	0.0283941	0.0519361	SL	SL	-1			17	PSMD7	Rpn8	8	0	0	0	1	1
PPP4C	Pp4-19C	9	Suppl5	3	2	HMJ21831	57823		PPP4C	0.36675	6.61032e-06	3.45045e-05	SL	SL	-1			18	PPP4C	Pp4-19C	9	0	0	0	0	0
DHX8	pea	9	Suppl5	3	3	HMS00528	32838		DHX8	0.560053	0.0066958	0.0150623	SL	SL	-1			19	DHX8	pea	9	0	0	0	0	0
CDC5L	Cdc5	9	Suppl4	2	1	HMC04732	57425		CDC5L	1.04129	0.829044	0.86932	notSL	notSL	1			20	CDC5L	Cdc5	9	0	0	0	0	0
EIF4A3	eIF4AIII	10	Suppl4	2	2	HMS00696	32907		EIF4A3	0.619931	0.0146475	0.0295005	SL	SL	-1			21	EIF4A3	eIF4AIII	10	1	0	1	1	3
CCNA2	CycA	8	Suppl4	3	2	JF02472	29313		CCNA2	0.297523	5.54048e-09	6.79626e-08	SL	SL	-1			22	CCNA2	CycA	8	1	0	1	0	2
CCNA1									CCNA1	0.593342	0.00552624	0.0128019	SL	SL	-1			23	CCNA1			0	0	0	0	0
CCNL1	CG16903	8	Suppl4	2	2	HMC06024	65066		CCNL1	0.741511	0.100483	0.153472	notSL	SL	-1			24	CCNL1	CG16903	8	0	0	0	0	0
CCNL2									CCNL2	0.682169	0.0684414	0.110426	notSL	SL	-1			25	CCNL2			0	0	0	0	0
RPL21	RpL21	9	Suppl5	2	2				RPL21	3.00963	5.94384e-08	5.40832e-07	notSL	notSL	1			26	RPL21	RpL21	9	0	0	0	0	0
CTAGE8	Tango1	6	Suppl6	2	2	HMS05801	67886		CTAGE8	0.822299	0.292609	0.375069	notSL	notSL	-1			27	CTAGE8	Tango1	6	0	0	0	0	0
MIA3									MIA3	3.41703	4.63819e-08	4.34704e-07	notSL	notSL	1			28	MIA3			0	0	0	0	0
CTAGE5									CTAGE5	1.16415	0.395172	0.481906	notSL	notSL	1			29	CTAGE5			0	0	0	0	0
CTAGE4									CTAGE4	0.898044	0.577241	0.654648	notSL	notSL	-1			30	CTAGE4			0	0	0	0	0
CTAGE9									CTAGE9	0.957924	0.823069	0.864669	notSL	notSL	-1			31	CTAGE9			0	0	0	0	0
MRGBP	MrgBP	8	Suppl3	3	2				MRGBP	0.25887	1.64921e-06	1.01406e-05	SL	SL	-1			32	MRGBP	MrgBP	8	0	0	0	0	0
SUPT6H	Spt6	9	Suppl3	2	2	HMS00364	32373		SUPT6H	0.848125	0.404668	0.491779	notSL	notSL	-1			33	SUPT6H	Spt6	9	0	0	0	0	0
SNAP29	Snap29	9	Suppl4	2	2	JF01883	25862		SNAP29	1.24548	0.237715	0.316016	notSL	notSL	1			34	SNAP29	Snap29	9	0	0	0	0	0
EIF4G3	eIF4G		missing Rbf pic	2	2	HMS00762	33049		EIF4G3	0.765318	0.18534	0.256687	notSL	notSL	-1			35	EIF4G3	eIF4G	8	0	0	0	0	0
EIF4G1									EIF4G1	0.692793	0.065388	0.106214	notSL	SL	-1			36	EIF4G1			0	0	0	0	0
CNOT1	Not1	8	missing Rbf pic	3	2	HMS00526	32836		CNOT1	0.652351	0.0403588	0.0701535	SL	SL	-1			37	CNOT1	Not1	8	0	0	0	1	1
SNRPF	SmF	7	missing Rbf pic	2	2	JF02276	26734		SNRPF	0.751066	0.147464	0.211881	notSL	notSL	-1			38	SNRPF	SmF	7	1	0	1	1	3
SNRNP70	snRNP-U1-70K	9	missing Rbf pic	2	2	HMS00274	33396		SNRNP70	1.33556	0.128666	0.188887	notSL	notSL	1			39	SNRNP70	snRNP-U1-70K	9	0	0	0	0	0
TADA2A	Rpb4	9	missing Rbf pic	4	2	HMJ03126	50905		TADA2A	0.688585	0.058318	0.0962083	SL	SL	-1			40	TADA2A	Rpb4	9	0	0	1	0	1
POLR2D									POLR2D	0.2642	6.8045e-11	1.48005e-09	SL	SL	-1			41	POLR2D			1	0	0	1	2
MRPL37	mRpL37	6	missing Rbf pic	2	1				MRPL37	1.28845	0.163825	0.231514	notSL	notSL	1			42	MRPL37	mRpL37	6	0	0	0	0	0
U2AF2	U2af50	10	missing Rbf pic	3	2	HMC03810	55153		U2AF2	0.877984	0.483133	0.568444	notSL	notSL	-1			43	U2AF2	U2af50	10	1	0	0	1	2
GTPBP4	Non1	8	Suppl6	3	3	JF01590	31117		GTPBP4	0.571584	0.002973	0.0075969	SL	SL	-1			44	GTPBP4	Non1	8	0	0	0	0	0
PSMD13	Rpn9	10	Suppl6	3	2	HMS01007	34034		PSMD13	1.67434	0.0074448	0.0164869	notSL	notSL	1			45	PSMD13	Rpn9	10	0	0	0	0	0
TXNL4A	Dim1	9	Suppl5	3	2	HMC03851	55171		TXNL4A	1.76886	0.00218402	0.00578375	notSL	notSL	1			46	TXNL4A	Dim1	9	0	0	0	0	0
SPTAN1	alpha-Spec	10	Suppl5	2	2	HMC04371	56932		SPTAN1	1.05234	0.811536	0.855249	notSL	notSL	1			47	SPTAN1	alpha-Spec	10	0	0	0	0	0
SPTA1									SPTA1	0.726211	0.0922302	0.142595	notSL	SL	-1			48	SPTA1			0	0	0	0	0
NKAP	CG6066	7	Suppl4	2	2	HMS00995	34025		NKAP	1.33739	0.128095	0.18812	notSL	notSL	1			49	NKAP	CG6066	7	0	0	0	0	0
NKAPL									NKAPL	2.56823	5.27548e-05	0.000217194	notSL	notSL	1			50	NKAPL			0	0	0	1	1
PIP5K1A	sktl	7	Suppl3	2	2	JF02796	27715		PIP5K1A	0.426313	1.98019e-05	9.0571e-05	SL	SL	-1			51	PIP5K1A	sktl	7	0	0	0	0	0
PIP5K1B									PIP5K1B	0.566033	0.00186455	0.00504023	SL	SL	-1			52	PIP5K1B			0	0	1	0	1
PIP5K1C									PIP5K1C	2.9101	1.21965e-07	1.02624e-06	notSL	notSL	1			53	PIP5K1C			0	1	0	0	1
MYL9	sqh	9	Suppl3	4	2	HMS00437	32439		NA	NA	NA	NA	NA	NA	1			54	MYL9	sqh	9	0	0	0	0	0
MYL12A									MYL12A	0.412769	2.03129e-06	1.22032e-05	SL	SL	-1			55	MYL12A			0	0	0	0	0
MYL12B									MYL12B	0.697737	0.0574008	0.0949023	SL	SL	-1			56	MYL12B			0	0	0	0	0
KCNQ4	KCNQ	5	missing Rbf pic	2	2	JF02562	27252		KCNQ4	1.9016	0.00135832	0.00381497	notSL	notSL	1			57	KCNQ4	KCNQ	5	0	0	0	0	0
KCNQ5									KCNQ5	0.451174	9.38947e-06	4.68235e-05	SL	SL	-1			58	KCNQ5			0	0	0	0	0
KCNQ1									KCNQ1	1.17448	0.404842	0.491929	notSL	notSL	1			59	KCNQ1			0	0	0	0	0
TJP1	pyd	7	Suppl3	2	2	HMS00263	33386		TJP1	1.47337	0.0837527	0.131253	notSL	notSL	1			60	TJP1	pyd	7	0	0	0	0	0
TJP2									TJP2	0.786476	0.216586	0.291954	notSL	notSL	-1			61	TJP2			0	0	0	0	0
TJP3									TJP3	1.06145	0.755379	0.809517	notSL	notSL	1			62	TJP3			0	0	0	0	0
ATP6V0D2	VhaAC39-1	4	Suppl3	2	1	HMS01442	35029		ATP6V0D2	0.499143	0.000183612	0.000650517	SL	SL	-1			63	ATP6V0D2	VhaAC39-1	4	0	0	0	0	0
ATP6V0D1									ATP6V0D1	0.790524	0.206533	0.280518	notSL	notSL	-1			64	ATP6V0D1			0	0	0	0	0
TNNI1	wupA	5	Suppl3	2	1	JF02172	31893		TNNI1	1.14504	0.518674	0.601587	notSL	notSL	1			65	TNNI1	wupA	5	0	0	0	0	0
TNNI2									TNNI2	0.631775	0.0235092	0.0441383	SL	SL	-1			66	TNNI2			0	0	0	0	0
TNNI3									TNNI3	0.404719	1.70599e-05	7.95093e-05	SL	SL	-1			67	TNNI3			0	0	1	0	1
EPN1	lqf	7	Suppl3	3	2	HMJ22079	58130		EPN1	1.44382	0.0869835	0.13556	notSL	notSL	1			68	EPN1	lqf	7	0	0	0	0	0
EPN2									EPN1	1.44382	0.0869835	0.13556	notSL	notSL	1			69	EPN1			0	0	0	0	0
EPN3									EPN3	2.94583	5.89186e-08	5.37956e-07	notSL	notSL	1			70	EPN3			0	0	0	0	0
RPS4X	RpS4	8	missing Rbf pic	2	2	HMS05869	82945		RPS4X	1.8512	0.00153874	0.00425724	notSL	notSL	1			71	RPS4X	RpS4	8	0	0	0	0	0
RPS4Y1									RPS4Y1	1.17689	0.454142	0.540184	notSL	notSL	1			72	RPS4Y1			0	0	0	0	0
CHD3	Mi-2	8	Suppl3	2	2	HMS00301	33419		CHD3	1.56103	0.0199274	0.0383735	notSL	notSL	1			73	CHD3	Mi-2	8	0	0	0	0	0
CHD4									CHD4	0.733095	0.123679	0.182617	notSL	SL	-1			74	CHD4			0	0	0	0	0
CHD5									CHD5	2.20236	5.1073e-05	0.00021096	notSL	notSL	1			75	CHD5			0	0	0	0	0
KDM5A	lid	9	Suppl4	3	2	HM05155	28944		KDM5A	0.573976	0.00331	0.00834631	SL	SL	-1			76	KDM5A	lid	9	0	0	0	0	0
KDM5B									KDM5B	0.749129	0.145205	0.209139	notSL	notSL	-1			77	KDM5B			0	0	0	0	0
KDM5C									KDM5C	0.596533	0.00584386	0.0134162	SL	SL	-1			78	KDM5C			0	0	0	0	0
U2AF1	U2af38	10	Suppl1	2	2	HMS04505	57585		U2AF1	0.835846	0.407945	0.494539	notSL	notSL	-1			81	U2AF1	U2af38	10	0	0	0	1	1
U2AF1L4									U2AF1L4	1.0469	0.838676	0.876755	notSL	notSL	1			82	U2AF1L4			0	0	0	0	0
CUL4B	Cul-4	9	Suppl2	2	2	HMC02981	50614		CUL4B	0.967394	0.86385	0.896306	notSL	notSL	-1			83	CUL4B	Cul-4	9	0	0	0	0	0
CUL4A									CUL4A	1.15278	0.494108	0.578553	notSL	notSL	1			84	CUL4A			0	0	0	0	0
DIS3	Dis3	9	Suppl2	3	2	HMJ24000			DIS3	0.917225	0.676238	0.741433	notSL	notSL	-1			85	DIS3	Dis3	9	0	0	0	0	0
CDC27	Cdc27	10	Main figure	2	2	HM04024	31716		CDC27	0.363518	3.09326e-07	2.3362e-06	SL	SL	-1			86	CDC27	Cdc27	10	1	0	0	1	2
DDX17	Rm62	6	Suppl2	2	2	JF01385	31395		DDX17	0.992053	0.966768	0.976602	notSL	notSL	-1			87	DDX17	Rm62	6	0	0	0	1	1
DDX5									DDX5	1.00264	0.989643	0.992368	notSL	notSL	1			88	DDX5			1	0	0	0	1
PPP2R1A	Pp2A-29B	10	Suppl2	3	2	JF03316	29384		PPP2R1A	2.87902	6.24097e-08	5.64212e-07	notSL	notSL	1			89	PPP2R1A	Pp2A-29B	10	0	0	0	0	0
RSBN1	CG10600	7	Suppl5	2	1	HMS05767	67880		RSBN1	1.60385	0.0315086	0.0568763	notSL	notSL	1			90	RSBN1	CG10600	7	0	0	0	0	0
RSBN1L									RSBN1L	0.684985	0.0456487	0.0781192	SL	SL	-1			91	RSBN1L			0	0	0	0	0
MED12	kto	9	missing Rbf pic	3	3	HMS01062	34588		MED12	0.892972	0.521278	0.603929	notSL	notSL	-1			92	MED12	kto	9	0	0	0	0	0
MED12L									MED12L	1.26468	0.228216	0.305287	notSL	notSL	1			93	MED12L			0	0	0	0	0
LIPF	CG31871	7	Suppl2	3	2	HMS05379	66913		LIPF	1.73456	0.0046861	0.0112383	notSL	notSL	1			94	LIPF	CG31871	7	0	0	0	0	0
LIPM									LIPM	1.03712	0.844386	0.881319	notSL	notSL	1			95	LIPM			0	0	1	0	1
LIPA									LIPA	0.443258	1.09162e-05	5.35275e-05	SL	SL	-1			96	LIPA			0	0	0	0	0
DDHD2	PAPLA1	7	Suppl5	3	2				DDHD2	1.0117	0.951063	0.963708	notSL	notSL	1			97	DDHD2	PAPLA1	7	0	0	0	0	0
SEC23IP									SEC23IP	1.5119	0.107432	0.162408	notSL	notSL	1			98	SEC23IP			0	0	0	0	0
WAPAL	wapl		Suppl5	2	2	HMJ22638			NA	NA	NA	NA	NA	NA	1			99	WAPAL	wapl		0	0	0	0	0
NIPBL	Nipped-B		Suppl2	2	2	HM05172	28961		NIPBL	0.751356	0.122961	0.181769	notSL	SL	-1			100	NIPBL	Nipped-B		0	0	0	0	0
DNAJB14	CG30156		Suppl5	3	2				NA	NA	NA	NA	NA	NA	1			101	DNAJB14	CG30156		0	0	0	0	0
DNAJB12									DNAJB12	2.93286	7.08295e-08	6.30476e-07	notSL	notSL	1			102	DNAJB12			0	0	0	0	0
DNAJC18									DNAJC18	1.1163	0.537364	0.6191	notSL	notSL	1			103	DNAJC18			0	0	0	0	0
EPC1	E(Pc)	7	Suppl6	3	3	JF03101	28686		EPC1	2.31718	5.32207e-05	0.000218837	notSL	notSL	1			104	EPC1	E(Pc)	7	0	0	0	0	0
EPC2									EPC1	2.31718	5.32207e-05	0.000218837	notSL	notSL	1			105	EPC1			0	0	0	0	0
DLG5	Dlg5	8	Suppl5	3	3	HMJ23170	61334		DLG5	1.74226	0.006638	0.0149562	notSL	notSL	1			106	DLG5	Dlg5	8	0	0	0	0	0
SEC31A	sec31	8	Suppl5	2	2	HMS00666	32878		SEC31A	1.19682	0.383933	0.470693	notSL	notSL	1			107	SEC31A	sec31	8	0	0	0	0	0
SEC31B									SEC31B	1.63824	0.0107864	0.0226547	notSL	notSL	1			108	SEC31B			0	0	0	0	0
TAF1	Taf1	8	Suppl6	2	2	HMS00416	32421		TAF1	0.778742	0.214338	0.289439	notSL	notSL	-1			109	TAF1	Taf1	8	0	0	0	1	1
TAF1L									TAF1L	0.695652	0.0519961	0.0872638	SL	SL	-1			110	TAF1L			0	0	0	0	0
BLOC1S2	blos2	9	Suppl6	2	1	HMJ21554	54835		BLOC1S2	0.643627	0.023438	0.0440461	SL	SL	-1			111	BLOC1S2	blos2	9	0	0	0	0	0
CUL3	Cul-3	8	Suppl6	2	2	HMS01572	36684		CUL3	1.93137	0.00113142	0.00324729	notSL	notSL	1			112	CUL3	Cul-3	8	0	0	0	0	0
CSE1L	Cas	8	Suppl5	2	2	JF02972	28337		CSE1L	0.839576	0.351706	0.437807	notSL	notSL	-1			113	CSE1L	Cas	8	0	0	0	1	1
BUD31	l(1)10Bb	9	Suppl5	3	3	HMS00255	33380		BUD31	0.900749	0.617606	0.689803	notSL	notSL	-1			114	BUD31	l(1)10Bb	9	0	0	0	0	0
PIAS1	Su(var)2-10	8	Suppl2	2	2	HMS00750	32956		PIAS1	1.6327	0.0161392	0.0320679	notSL	notSL	1			115	PIAS1	Su(var)2-10	8	0	0	0	0	0
PIAS3									PIAS3	0.553514	0.00240025	0.0062945	SL	SL	-1			116	PIAS3			0	0	0	0	0
PIAS2									PIAS2	1.79953	0.00110183	0.00317208	notSL	notSL	1			117	PIAS2			0	0	0	0	0
PIAS4									PIAS4	2.39191	6.57699e-06	3.4358e-05	notSL	notSL	1			118	PIAS4			0	0	0	0	0
RACGAP1	tum	10	Suppl5	3	2	HMS01417	35007		RACGAP1	0.372931	4.14648e-07	3.02307e-06	SL	SL	-1			119	RACGAP1	tum	10	1	0	0	0	1
SNRPC	snRNP-U1-C	9	Suppl4	2	2	HMC04045	55358		SNRPC	0.397079	1.66111e-05	7.77122e-05	SL	SL	-1			120	SNRPC	snRNP-U1-C	9	0	0	0	0	0
SKP1	skpA	8	Main figure	2	2	HMS00791	32991		SKP1	1.43773	0.127663	0.187598	notSL	notSL	1			121	SKP1	skpA	8	0	0	0	1	1
SUMO3	smt3	8	Suppl2	3	2	JF02869	28034		SUMO3	0.559681	0.00110905	0.0031895	SL	SL	-1			122	SUMO3	smt3	8	0	0	0	0	0
SUMO2									SUMO2	0.639479	0.0127328	0.0261888	SL	SL	-1			123	SUMO2			0	0	0	0	0
SUMO4									SUMO4	1.18998	0.356422	0.442781	notSL	notSL	1			124	SUMO4			0	0	0	0	0
LIMD1	jub	5	Suppl2	3	3	HMS02335	41938		LIMD1	1.20997	0.34538	0.431324	notSL	notSL	1			125	LIMD1	jub	5	0	0	0	0	0
WTIP									WTIP	2.04544	0.000154656	0.000560739	notSL	notSL	1			126	WTIP			0	0	0	0	0
AJUBA									AJUBA	0.322328	3.48839e-09	4.56066e-08	SL	SL	-1			127	AJUBA			0	0	0	0	0
PSMC6	Rpt4		Suppl7	1	1				PSMC6	0.403011	2.06605e-07	1.63283e-06	SL	SL	-1			128	PSMC6	Rpt4		0	0	0	0	0
HSPA8	Hsc70-4	8	Suppl5	2	2	HMS00152	34836		HSPA8	1.2012	0.416543	0.503102	notSL	notSL	1			129	HSPA8	Hsc70-4	8	0	0	1	0	1
HSPA1B	Hsc70-1	6	Suppl5	2	2	HMS00888	34527		HSPA1B	1.05077	0.799087	0.845254	notSL	notSL	1			130	HSPA1B	Hsc70-1	6	0	0	0	1	1
HSPA6									HSPA6	0.237077	5.48896e-11	1.22487e-09	SL	SL	-1			131	HSPA6			0	0	0	0	0
RNF2	Sce	9	Suppl5	3	3	HMS05745	67924		RNF2	0.552896	0.00215368	0.00571651	SL	SL	-1			132	RNF2	Sce	9	0	1	0	0	1
RING1									RING1	1.89618	0.00194068	0.00521592	notSL	notSL	1			133	RING1			0	0	1	0	1
PAX5	sv	6	Suppl5	2	2	JF02582	27269		PAX5	0.821371	0.304238	0.387475	notSL	notSL	-1			135	PAX5	sv	6	0	0	0	0	0
PAX2									PAX2	4.95927	1.22757e-12	4.52866e-11	notSL	notSL	1			136	PAX2			0	0	0	0	0
PAX8									PAX8	0.555602	0.00121842	0.00346611	SL	SL	-1			137	PAX8			0	0	0	0	0
UBE2A	UbcD6	10	Suppl5	2	2	HMS02466	42631		UBE2A	0.360668	1.04771e-07	8.98829e-07	SL	SL	-1			138	UBE2A	UbcD6	10	0	0	0	0	0
UBE2B									UBE2B	0.739123	0.106959	0.161755	notSL	SL	-1			139	UBE2B			0	0	0	0	0
KMT2C	trr	7	Suppl2	2	2	HMS01019	36916		KMT2C	1.36131	0.130972	0.191843	notSL	notSL	1			140	KMT2C	trr	7	0	0	0	0	0
KMT2D									KMT2D	0.417873	1.65878e-06	1.01831e-05	SL	SL	-1			141	KMT2D			0	0	0	1	1
RBPJ	Su(H)	9	Suppl6	3	3	HMS05748	67928		RBPJ	0.854254	0.387514	0.474245	notSL	notSL	-1			142	RBPJ	Su(H)	9	0	0	0	0	0
SOX2	SoxN	6	Suppl6						SOX2	0.312289	1.41895e-08	1.52546e-07	SL	SL	-1			143	SOX2	SoxN	6	0	0	0	0	0
SOX1									SOX1	0.671059	0.0388744	0.0679577	SL	SL	-1			144	SOX1			0	0	0	1	1
SOX3									SOX3	1.18716	0.377521	0.464298	notSL	notSL	1			145	SOX3			0	0	0	0	0
BTRC	slmb	9							BTRC	4.18342	1.98612e-08	2.05542e-07	notSL	notSL	1			146	BTRC	slmb	9	0	0	0	0	0
FBXW11									FBXW11	1.42533	0.111436	0.167366	notSL	notSL	1			147	FBXW11			1	0	0	0	1
KMT2A	trx	7	Suppl6	2	2	HMS00580	33703		KMT2A	0.849285	0.413988	0.500568	notSL	notSL	-1			148	KMT2A	trx	7	0	0	0	0	0
KMT2B									KMT2B	0.930785	0.753791	0.808168	notSL	notSL	-1			149	KMT2B			0	0	0	0	0
EP400	dom	8	Suppl6	6	3	HMS02208	41674		EP400	0.569003	0.00189491	0.00510685	SL	SL	-1			150	EP400	dom	8	1	0	0	0	1
SRCAP									SRCAP	0.855015	0.46603	0.551655	notSL	notSL	-1			151	SRCAP			0	0	0	0	0
DOT1L	gpp	8	Suppl4	5	3	JF01283	31481		DOT1L	0.694726	0.0723079	0.115809	notSL	SL	-1			152	DOT1L	gpp	8	0	0	0	0	0
TLK1	tlk	6	Suppl5	4	2	HMS00943	33983		TLK1	1.73673	0.0147441	0.0296647	notSL	notSL	1			153	TLK1	tlk	6	0	0	0	0	0
TLK2									TLK2	0.456481	3.9923e-05	0.000169292	SL	SL	-1			154	TLK2			0	0	0	0	0
PGAM1	Pglym78		Suppl1	4	2	HMC04818	57503		PGAM1	0.326263	3.56777e-10	6.23028e-09	SL	SL	-1			155	PGAM1			1	0	0	0	1
PGAM2									PGAM2	0.868702	0.472614	0.558105	notSL	notSL	-1			156	PGAM2			0	0	1	0	1
PGAM4									PGAM4	0.605476	0.00840852	0.0183117	SL	SL	-1			157	PGAM4			0	0	0	0	0
NEURL1	neur		Suppl5						NA	NA	NA	NA	NA	NA	1			158	NEURL			0	0	0	0	0
NEURL1B									NEURL1B	0.650811	0.0175029	0.0343511	SL	SL	-1			159	NEURL1B			0	0	0	0	0
NEURL3									NEURL3	3.14706	1.99368e-10	3.7639e-09	notSL	notSL	1			160	NEURL3			0	0	0	0	0
DHX16	l(2)37Cb		missing	3	2				DHX16	0.609421	0.0230296	0.0434162	SL	SL	-1			161	DHX16			0	0	0	1	1
no ortholog	CG10660		Suppl3	2	1										-1			162				0	0	0	0	0
MYCBP2	hiw		Suppl5	2	1				MYCBP2	1.29449	0.19087	0.262894	notSL	notSL	1			163	MYCBP2			0	0	0	0	0
no ortholog	sphinx		Suppl7	1	1										-1			164				0	0	0	0	0
HDAC1	Rpd3		missing	3	1 or 2	JF01401	31616		HDAC1	0.75595	0.159142	0.225822	notSL	notSL	-1			165	HDAC1			0	0	0	0	0
HDAC2									HDAC2	0.681604	0.0327839	0.0588326	SL	SL	-1			166	HDAC2			0	0	0	0	0
EXOSC1	csl4		Suppl7	1	1				EXOSC10	0.644829	0.0256639	0.0476066	SL	SL	-1			167	EXOSC10			0	0	0	0	0
List of positive controls from literature
									RB1 partner gene	EffectSize	P.value	AdjustedPvalue	FDR 10%	FDR 20%	Direction			Human Cancer Cell Lines Analysis	Human gene	Drosophila gene	DIOPT score	DRIVE	AVANA	DEPMAP	Marcotte	Total
PPWD1	CG3511								PPWD1	0.711438	0.0644743	0.105042	notSL	SL	-1				PPWD1			0	0	0	0	0
TSC2	gig								TSC2	1.279	0.225563	0.302205	notSL	notSL	1				TSC2			0	0	0	0	0
Dicer1	Dcr-1								DICER1	1.19292	0.36912	0.455419	notSL	notSL	1				DICER1			0	0	0	0	0
AURKA	aurA								AURKA	0.193449	1.65327e-11	4.31716e-10	SL	SL	-1				AURKA			0	0	0	0	0
AURKB	aurB								AURKB	0.218198	1.42737e-10	2.82739e-09	SL	SL	-1				AURKB			1	0	0	0	1
NUP88	mbo								NUP88	1.37405	0.096482	0.148248	notSL	notSL	1				NUP88			0	0	0	1	1
NUP214	Nup214								NUP214	1.09874	0.662089	0.729288	notSL	notSL	1				NUP214			1	0	0	1	2
TAF1	Taf1								TAF1	0.778742	0.214338	0.289439	notSL	notSL	-1				TAF1			0	0	0	1	1
Skp2	Skp2								SKP2	0.388754	2.22779e-06	1.32301e-05	SL	SL	-1				SKP2			1	1	1	1	4
E2F1	E2F1								E2F1	0.187086	2.50655e-09	3.42503e-08	SL	SL	-1				E2F1			1	0	1	0	2
E2F3									E2F3	0.277024	2.92184e-09	3.90831e-08	SL	SL	-1				E2F3			1	1	1	1	4

## Sheet: Sheet2
			a	b	c
