# Supplementary material for: Cross-species identification of PIP5K1-, splicing- and ubiquitin-related pathways as potential targets for RB1-deficient cells
Source: PLoS Genet. 2021 Feb 16;17(2):e1009354. doi: 10.1371/journal.pgen.1009354 (PMC7909629; doi:10.1371/journal.pgen.1009354)
Supplement: S3 Table — (XLSX) [file pgen.1009354.s015.xlsx]

## Sheet: Sheet1
Full list:		Compound name:	Description:		Subset 1:		Compound name:	Description:		Subset 2 updated:		Compound name:	Description:		Subset 3 updated:		Compound name:	Description:
					Only genes that passed Drosophila eye screen and human cancer cell lines screen					Only genes that passed Drosophila eye screen and TCGA analysis					Only genes that passed Drosophila eye screen, one cancer cell line screen, and TCGA analysis
MFAP1		celastrol	anti-inflammatory agent, antioxidant, HSP90 Inhibitor, NFKB pathway inhibitor, topoisomerase inhibitor		EIF4A3		purvalanol-a	CDK inhibitor, dual specificity tyrosine-(Y)-phosphorylation regulated kinase inhibitor		EIF4A3		purvalanol-a	CDK inhibitor, dual specificity tyrosine-(Y)-phosphorylation regulated kinase inhibitor		EIF4A3		cerivastatin	HMGCR inhibitor
RPS29		antimycin-a	antibiotic, electron transfer inhibitor		SNRPF		AKT-inhibitor-1-2	AKT inhibitor, PI3K inhibitor		RAN		calyculin	protein phosphatase inhibitor		RAN		azathioprine	dehydrogenase inhibitor, immunosuppressant, purine antagonist
PRPF4		mycophenolic-acid	dehydrogenase inhibitor, immunosuppressant, IMPDH inhibitor, inosine monophosphate dehydrogenase inhibitor		RAN		aminopurvalanol-a	CDK inhibitor, tyrosine kinase inhibitor		PSMA3		celastrol	anti-inflammatory agent, antioxidant, HSP90 Inhibitor, NFKB pathway inhibitor, topoisomerase inhibitor		PSMA3		methotrexate	dihydrofolate reductase inhibitor, disease modifying antirheumatic drug, folate receptor antagonist, immunosuppressant, thymidylate synthase inhibitor
RAN		quercetin	aldose reductase inhibitor, cytokine production inhibitor, EGFR inhibitor, glucosidase inhibitor, monoamine oxidase inhibitor, polar auxin transport inhibitor, quorum sensing signaling modulator, SIRT activator, sodium channel blocker, tyrosine phosphatase inhibitor, xanthine oxidase inhibitor		PSMA3		calyculin	protein phosphatase inhibitor		CCNA2		erythrosine	food coloring agent		CCNA2		palbociclib	CDK inhibitor
EIF3M		JNJ-26854165	HDAC inhibitor, MDM inhibitor		UBA1		MBCQ	phosphodiesterase inhibitor		POLR2D		cerivastatin	HMGCR inhibitor		POLR2D		purvalanol-a	CDK inhibitor, dual specificity tyrosine-(Y)-phosphorylation regulated kinase inhibitor
PSMA3		antimycin-a	antibiotic, electron transfer inhibitor		CCNA2		celastrol	anti-inflammatory agent, antioxidant, HSP90 Inhibitor, NFKB pathway inhibitor, topoisomerase inhibitor		CDC27		etoposide	topoisomerase inhibitor, cell cycle inhibitor, DNA inhibitor, DNA intercalating drug, DNA repair enzyme inhibitor		CDC27		simvastatin	HMGCR inhibitor
CDC40		topotecan	topoisomerase inhibitor		POLR2D		paroxetine	cyclophilin inhibitor, norepinephrine reputake inhibitor, selective serotonin reuptake inhibitor (SSRI), serotonin reuptake inhibitor, serotonin uptake inhibitor		CNOT1		mycophenolate-mofetil	dehydrogenase inhibitor, hydroxycarboxylic acid receptor agonist, immunosuppressant, IMPDH inhibitor, inosine monophosphate dehydrogenase inhibitor		CNOT1		sulconazole	sterol demethylase inhibitor, cell wall synthesis inhibitor
RNGTT		importazole	importin-beta transport receptor inhibitor		U2AF2		JNJ-26854165	HDAC inhibitor, MDM inhibitor		DHX16		methotrexate	dihydrofolate reductase inhibitor, disease modifying antirheumatic drug, folate receptor antagonist, immunosuppressant, thymidylate synthase inhibitor		DHX16		calyculin	protein phosphatase inhibitor
PPP1CC		calyculin	protein phosphatase inhibitor		CDC27		staurosporine	PKC inhibitor, AKT inhibitor, BMX inhibitor, CDK inhibitor, CHK inhibitor, G protein coupled receptor agonist, glycogen synthase kinase inhibitor, leucine rich repeat kinase inhibitor, ribosomal protein inhibitor, sodium/hydrogen exchanger inhibitor		EP400		temsirolimus	mTOR inhibitor, cell cycle inhibitor, immunosuppressant, protein kinase inhibitor		EP400		DL-PDMP	ceramide glucosyltransferase inhibitor, glucosyltransferase inhibitor
PPP1CA		MST-312	telomerase inhibitor		CDC40		idarubicin	topoisomerase inhibitor, radical formation stimulant, RNA synthesis inhibitor		KMT2D		nitrofural	POXB inhibitor		KMT2D		celastrol	anti-inflammatory agent, antioxidant, HSP90 Inhibitor, NFKB pathway inhibitor, topoisomerase inhibitor
KHDRBS3		caffeic-acid	lipoxygenase inhibitor, HIV integrase inhibitor, NFkB pathway inhibitor, nitric oxide production inhibitor, PPAR receptor modulator, tumor necrosis factor production inhibitor		PPP1CC		etoposide	topoisomerase inhibitor, cell cycle inhibitor, DNA inhibitor, DNA intercalating drug, DNA repair enzyme inhibitor		PGAM1		cytochalasin-b	microtubule inhibitor, phagocytosis inhibitor		PGAM1		BMS-754807	insulin growth factor receptor inhibitor
KHDRBS2		camptothecin	topoisomerase inhibitor, beta amyloid synthesis inhibitor, hypoxia inducible factor inhibitor		PPP1CA		mifepristone	glucocorticoid receptor antagonist, progesterone receptor antagonist, androgen receptor ligand, internal ribosomal entry site inhibitor		PIP5K1B		angiogenesis-inhibitor	angiogenesis inhibitor		PIP5K1B		butoconazole	cell wall synthesis inhibitor, sterol demethylase inhibitor
KHDRBS1		tubastatin-a	HDAC inhibitor		PSMD7		SN-38	topoisomerase inhibitor		PSMD7		fulvestrant	estrogen receptor antagonist, DNA directed DNA polymerase inhibitor, soluble epoxide hydrolase inhibitor		PSMD7		pyrvinium-pamoate	AKT inhibitor, androgen receptor (AR) inhibitor, androgen receptor antagonist
KIN		topotecan	topoisomerase inhibitor		CNOT1		amsacrine	topoisomerase inhibitor, DNA intercalating drug		RACGAP1		idarubicin	topoisomerase inhibitor, radical formation stimulant, RNA synthesis inhibitor		RACGAP1		BRD-K88761633	glucosylceramidase inhibitor
UBA1		benzyl-quinazolin-4-yl-amine	epidermal growth factor receptor (EGFR) inhibitor		TADA2A		dichlorobenzamil	sodium/calcium exchange inhibitor		RNF2		mycophenolic-acid	dehydrogenase inhibitor, immunosuppressant, IMPDH inhibitor, inosine monophosphate dehydrogenase inhibitor		RNF2		mycophenolate-mofetil	dehydrogenase inhibitor, hydroxycarboxylic acid receptor agonist, immunosuppressant, IMPDH inhibitor, inosine monophosphate dehydrogenase inhibitor
UBA7		ciglitazone	PPAR receptor agonist, insulin sensitizer		NKAPL		teniposide	topoisomerase inhibitor, DNA inhibitor, DNA repair enzyme inhibitor, mitotic inhibitor		SOX1		ZK-164015	estrogen receptor antagonist		SOX1		razoxane	topoisomerase inhibitor, chelating agent
PSMD7		SN-38	topoisomerase inhibitor		PIP5K1B		erismodegib	hedgehog pathway inhibitor, smoothened receptor antagonist		TADA2A		camptothecin	topoisomerase inhibitor, beta amyloid synthesis inhibitor, hypoxia inducible factor inhibitor		TADA2A		aminopurvalanol-a	CDK inhibitor, tyrosine kinase inhibitor
PPP4C		VAMA-37	DNA dependent protein kinase, DNA dependent protein kinase inhibitor, PI3K inhibitor		PIP5K1C		BRD-K73610817	apoptosis protein inhibitor		TNNI3		NVP-BEZ235	mTOR inhibitor, PI3K inhibitor, protein kinase inhibitor		TNNI3		idarubicin	topoisomerase inhibitor, radical formation stimulant, RNA synthesis inhibitor
DHX8		temsirolimus	mTOR inhibitor, cell cycle inhibitor, immunosuppressant, protein kinase inhibitor		TNNI3		topotecan	topoisomerase inhibitor		PRPF4		oligomycin-c	ATP synthase inhibitor, regulatory volume decrease inhibitor		AURKB		methylene-blue	guanylate cyclase inhibitor, monoamine oxidase inhibitor, nitric oxide production inhibitor, tau aggregation inhibitor
CDC5L		BRD-K53780220	casein kinase inhibitor, FLT3 inhibitor		U2AF1		rottlerin	large conductance potassium channel activator, MAP kinase inhibitor, PKC inhibitor, protein kinase inhibitor, tissue transglutaminase inhibitor		RNGTT		etoposide	topoisomerase inhibitor, cell cycle inhibitor, DNA inhibitor, DNA intercalating drug, DNA repair enzyme inhibitor		SKP2		JNJ-26854165	HDAC inhibitor, MDM inhibitor
EIF4A3		etoposide	topoisomerase inhibitor, cell cycle inhibitor, DNA inhibitor, DNA intercalating drug, DNA repair enzyme inhibitor		DDX17					KHDRBS2		thapsigargin	ATPase inhibitor, calcium channel blocker, PKC activator		E2F1
CCNA2		BRD-K77681376	casein kinase inhibitor, FLT3 inhibitor		DDX5					KHDRBS1					E2F3
CCNA1					LIPM					PPP4C
CCNL1					TAF1					DHX8
CCNL2					CSE1L					CCNA1
RPL21					RACGAP1					CCNL1
CTAGE8					SKP1					CCNL2
MIA3					HSPA8					MRGBP
CTAGE5					HSPA1B					EIF4G1
CTAGE4					RNF2					EIF4G1
CTAGE9					RING1					GTPBP4
MRGBP					KMT2D					SPTA1
SUPT6H					SOX1					PIP5K1A
SNAP29					FBXW11					MYL12A
EIF4G3					EP400					MYL12B
EIF4G1					PGAM1					KCNQ5
CNOT1					PGAM2					ATP6V0D2
SNRPF					DHX16					TNNI2
SNRNP70					AURKB					CHD4
TADA2A					NUP88					KDM5A
POLR2D					NUP214					KDM5C
MRPL37					SKP2					RSBN1L
U2AF2					E2F1					LIPA
GTPBP4					E2F3					NIPBL
PSMD13										TAF1L
TXNL4A										BLOC1S2
SPTAN1										PIAS3
SPTA1										SNRPC
NKAP										SUMO3
NKAPL										SUMO2
PIP5K1A										AJUBA
PIP5K1B										PSMC6
PIP5K1C										HSPA6
MYL9										PAX8
MYL12A										UBE2A
MYL12B										UBE2B
KCNQ4										SOX2
KCNQ5										DOT1L
KCNQ1										NEURL1B
TJP1										HDAC2
TJP2										EXOSC10
TJP3										AURKA
ATP6V0D2										AURKB
ATP6V0D1										Skp2
TNNI1										E2F1
TNNI2										E2F3
TNNI3										PPWD1
EPN1
EPN1
EPN3
RPS4X
RPS4Y1
CHD3
CHD4
CHD5
KDM5A
KDM5B
KDM5C
U2AF1
U2AF1L4
CUL4B
CUL4A
DIS3
CDC27
DDX17
DDX5
PPP2R1A
RSBN1
RSBN1L
MED12
MED12L
LIPF
LIPM
LIPA
DDHD2
SEC23IP
WAPAL
NIPBL
DNAJB14
DNAJB12
DNAJC18
EPC1
EPC1
DLG5
SEC31A
SEC31B
TAF1
TAF1L
BLOC1S2
CUL3
CSE1L
BUD31
PIAS1
PIAS3
PIAS2
PIAS4
RACGAP1
SNRPC
SKP1
SUMO3
SUMO2
SUMO4
LIMD1
WTIP
AJUBA
PSMC6
HSPA8
HSPA1B
HSPA6
RNF2
RING1
PAX5
PAX2
PAX8
UBE2A
UBE2B
KMT2C
KMT2D
RBPJ
SOX2
SOX1
SOX3
BTRC
FBXW11
KMT2A
KMT2B
EP400
SRCAP
DOT1L
TLK1
TLK2
PGAM1
PGAM2
PGAM4
NEURL
NEURL1B
NEURL3
DHX16
MYCBP2
HDAC1
HDAC2
EXOSC10
PPWD1
TSC2
DICER1
AURKA
AURKB
NUP88
NUP214
TAF1
SKP2
DYRK1A
E2F1
E2F3
