# Supplementary material for: Cross-species identification of PIP5K1-, splicing- and ubiquitin-related pathways as potential targets for RB1-deficient cells
Source: PLoS Genet. 2021 Feb 16;17(2):e1009354. doi: 10.1371/journal.pgen.1009354 (PMC7909629; doi:10.1371/journal.pgen.1009354)
Supplement: S4 Table — (CSV) [file pgen.1009354.s016.csv]

Drug	Source	AnovaP	AnovaB	AnovaR2	CLES	MWP	NumCellLines	FDR
palbociclib	palbociclib (GDSC11054)	7.79E-12	0.088888429	0.079891067	0.239167989	3.39E-11	526	3.82E-10
palbociclib	palbociclib (BRDBRD-K51313569-001-07-8)	9.79E-08	0.070556125	0.060787598	0.279596164	3.89E-08	432	2.40E-06
topotecan	topotecan (CTRP44580)	4.10E-05	-0.964594618	0.015026574	0.583119139	0.005923635	774	0.000669281
camptothecin	camptothecin (GDSC21003)	0.000610173	-0.032347542	0.016274347	0.582351291	0.018433735	521	0.007474624
temsirolimus	temsirolimus (GDSC11016)	0.001469394	0.041144483	0.014223624	0.412456818	0.006635687	613	0.014400063
SN-38	SN-38 (CTRP375637)	0.005944106	-0.786560412	0.009074561	0.565537084	0.051583168	637	0.048543532
NVP-BEZ235	NVP-BEZ235 (GDSC11057)	0.00819215	0.037206489	0.01007932	0.403540386	0.003565542	619	0.051850267
topotecan	topotecan (GDSC21808)	0.00846535	-0.041971345	0.010767655	0.547743483	0.184531992	504	0.051850267
serdemetan	serdemetan (GDSC11133)	0.019213049	0.017518621	0.008440226	0.452331829	0.148674688	607	0.104604378
Telomerase	Telomerase Inhibitor IX (GDSC21930)	0.041383212	-0.024528142	0.006487742	0.578134251	0.026694004	528	0.202777739
teniposide	teniposide (GDSC21809)	0.052045247	-0.028485944	0.005015756	0.543013271	0.234639911	502	0.231837917
etoposide	etoposide (CTRP48589)	0.089972975	-0.302615966	0.002268723	0.550607903	0.10266701	758	0.367389649
tubastatin-a	tubastatin-a (CTRP411749)	0.168207228	-0.245882573	0.004343018	0.528560415	0.550050608	389	0.484832598
serdemetan	serdemetan (CTRP418164)	0.16739881	-0.19415516	0.002013659	0.507894265	0.808790407	710	0.484832598
methotrexate	methotrexate (BRDBRD-A55424491-001-19-9)	0.128801578	-0.045318969	0.007081262	0.567869168	0.189304547	332	0.484832598
topotecan	topotecan (BRDBRD-K55696337-003-24-4)	0.157702055	-0.027721849	0.004105425	0.608891646	0.006478515	463	0.484832598
BMS-754807	BMS-754807 (BRDBRD-K13049116-001-04-0)	0.164683926	0.02105714	0.004263169	0.411796065	0.030719828	419	0.484832598
staurosporine	staurosporine (CTRP50769)	0.233296075	0.25481896	0.006725361	0.491523791	0.884970249	208	0.635083761
temsirolimus	temsirolimus (BRDBRD-K42898655-001-01-8)	0.27075022	0.028685553	0.002492427	0.529493204	0.45747625	463	0.663338038
SN-38	SN-38 (GDSC11494)	0.268441138	-0.018133646	0.001612959	0.50820495	0.797169564	631	0.663338038
azathioprine	azathioprine (BRDBRD-K32821942-001-21-3)	0.319987124	-0.034493412	0.002218625	0.531079657	0.449082936	440	0.681711698
camptothecin	camptothecin (BRDBRD-K37890730-001-15-1)	0.311573436	-0.046088475	0.002772106	0.514106583	0.764470053	362	0.681711698
MST-312	MST-312 (CTRP411865)	0.301423715	-0.102815703	0.001188246	0.527900015	0.364343085	757	0.681711698
sulconazole	sulconazole (BRDBRD-A70649075-008-30-8)	0.372943994	0.012177646	0.001741275	0.431465517	0.091539324	458	0.755048245
Thapsigargin	Thapsigargin (GDSC1180)	0.385228696	0.023193357	0.001277076	0.458386989	0.216434706	569	0.755048245
simvastatin	simvastatin (CTRP27894)	0.426530493	0.121098409	0.000908068	0.50591133	0.858737905	682	0.80384593
teniposide	teniposide (CTRP27871)	0.465413233	-0.243970121	0.000724034	0.517361111	0.704898578	397	0.844638831
serdemetan	serdemetan (BRDBRD-K65924316-001-03-1)	0.510249558	0.022141244	0.001391615	0.545479034	0.339986525	302	0.85339191
mifepristone	mifepristone (BRDBRD-K37270826-001-27-6)	0.515512032	-0.017109378	0.00091295	0.486089711	0.730553741	455	0.85339191
fulvestrant	fulvestrant (CTRP464880)	0.522484843	0.148740047	0.002180043	0.447310406	0.380900942	195	0.85339191
idarubicin	idarubicin (BRDBRD-K69650333-003-14-0)	0.660795244	-0.005251306	0.000449939	0.51751277	0.680793161	415	0.933131086
NVP-BEZ235	NVP-BEZ235 (CTRP348992)	0.704975001	-0.100516097	0.000225449	0.522411106	0.541685473	559	0.933131086
mycophenolic-acid	mycophenolic-acid (BRDBRD-K63750851-001-20-7)	0.765734967	-0.005784936	0.000265055	0.48484556	0.770043247	331	0.933131086
methotrexate	methotrexate (GDSC11008)	0.780783153	-0.002972131	9.02E-05	0.472355901	0.426126119	528	0.933131086
mycophenolate-mofetil	mycophenolate-mofetil (BRDBRD-K92428153-001-04-4)	0.779007635	-0.007003271	0.000226225	0.498400465	0.972764696	345	0.933131086
simvastatin	simvastatin (BRDBRD-K22134346-001-24-9)	0.72549259	0.007818495	0.00027047	0.475529932	0.544705186	450	0.933131086
methotrexate	methotrexate (CTRP30371)	0.602685505	-0.19160307	0.0003436	0.493166249	0.830020309	725	0.933131086
cytochalasin-b	cytochalasin-b (BRDBRD-K47000838-001-01-6)	0.696512762	-0.006207055	0.000320894	0.532834686	0.418428307	466	0.933131086
etoposide	etoposide (BRDBRD-K37798499-001-27-2)	0.642889886	-0.012234564	0.000452041	0.513813559	0.732184557	459	0.933131086
fulvestrant	fulvestrant (BRDBRD-A85667082-001-12-7)	0.757405757	0.009976751	0.000251207	0.44950826	0.262758022	378	0.933131086
importazole	importazole (CTRP46792)	0.772935432	-0.050202115	0.00011266	0.508462493	0.789578752	717	0.933131086
teniposide	teniposide (BRDBRD-A35588707-001-05-5)	0.807724644	0.003754909	0.000120995	0.476302697	0.562694925	459	0.942345418
SN-38	SN-38 (BRDBRD-K89561498-001-01-7)	0.887130126	0.004400308	6.27E-05	0.485607009	0.784690301	316	0.971369783
caffeic-acid	caffeic-acid (BRDBRD-K09900591-001-26-7)	0.911898163	-0.003617953	2.82E-05	0.494746351	0.898821123	426	0.971369783
temsirolimus	temsirolimus (CTRP660358)	0.871629682	0.061069277	5.34E-05	0.491184573	0.847492612	408	0.971369783
etoposide	etoposide (GDSC1134)	0.910551672	-0.002376045	2.02E-05	0.48151234	0.575447266	579	0.971369783
amsacrine	amsacrine (BRDBRD-K68346641-001-01-4)	0.943642622	0.00118523	1.22E-05	0.477587824	0.598442713	415	0.983797628
aminopurvalanol-a	aminopurvalanol-a (BRDBRD-K07762753-001-04-4)	0.967146982	0.000934934	3.56E-06	0.524322034	0.546534722	459	0.98558489
tubastatin-a	tubastatin-a (GDSC1265)	0.98558489	-0.000128625	4.63E-07	0.465024038	0.321670535	496	0.98558489
